# Supplementary material for: Hybrid endosomal coats contain different classes of sorting nexins
Source: EMBO J. 2026 Feb 16;45(7):2278–305. doi: 10.1038/s44318-026-00716-0 (PMC13043683; doi:10.1038/s44318-026-00716-0)
Supplement: Supplementary file 2 — Source data Fig. 1 [file 44318_2026_716_MOESM2_ESM.zip]

Archive with 30 entries (29 files):
- SD Figure 1/
- SD Figure 1/Ear1-547.tif
- SD Figure 1/Ear1_Retromer-mClover.tif
- SD Figure 1/Thumbs.db
- SD Figure 1/NoCargo_Retromer-mClover.tif
- SD Figure 1/.DS_Store
- __MACOSX/SD Figure 1/._.DS_Store
- SD Figure 1/Ste13_Retromer-mClover.tif
- SD Figure 1/Retromer-mClover_Ear1-547_merged.tif
- SD Figure 1/Vps10_Cy5_5-PE.tif
- SD Figure 1/SNX3_merged.tif
- SD Figure 1/Retromer-mClover.tif
- SD Figure 1/fig1E_Retromer-mClover_fluo_SNX3_vs_SNX-BAR_coats.xlsx
- SD Figure 1/Fig1G_radius_of_tubes_below_SNX3_or_SNX-BAR_coats.xlsx
- SD Figure 1/Ear1-547_Cy5-5_merged.tif
- SD Figure 1/Vps10_Retromer-mClover.tif
- SD Figure 1/Fig1F_radius_of_tubes_below_SNX3_or_SNX-BAR_coats_vs_uncoated_tube_radius.xlsx
- SD Figure 1/SNX3_Retromer-mClover.tif
- SD Figure 1/Vps10_mScarlettI-SNX3.tif
- SD Figure 1/SNX-BAR_Retromer-mClover.tif
- SD Figure 1/SNX3_TR-DHPE.tif
- SD Figure 1/Ear1_Cy5_5-PE.tif
- SD Figure 1/NoCargo_Cy5_5-PE.tif.tif
- SD Figure 1/SNX-BAR_TR-DHPE.tif
- SD Figure 1/Ste13_mScarlettI-SNX3.tif
- SD Figure 1/NoCargo_mScarlettI-SNX3.tif
- SD Figure 1/SNX-BAR_merged.tif
- SD Figure 1/Cy5-5.tif
- SD Figure 1/Ste13_Cy5_5-PE.tif
- SD Figure 1/Ear1_mScarlettI-SNX3.tif
