# Supplementary material for: Hybrid endosomal coats contain different classes of sorting nexins
Source: EMBO J. 2026 Feb 16;45(7):2278–305. doi: 10.1038/s44318-026-00716-0 (PMC13043683; doi:10.1038/s44318-026-00716-0)
Supplement: Supplementary file 2 — Source data Fig. 1 [file 44318_2026_716_MOESM2_ESM.zip › SD Figure 1/fig1E_Retromer-mClover_fluo_SNX3_vs_SNX-BAR_coats.xlsx]

## Sheet: Feuil1
	uncoated tube radius (nm)	SNX3 - Retromer-mClover fluo (a.u.)			uncoated tube radius (nm)	SNX-BAR - Retromer-mClover fluo (a.u.)
	39.4252	280.926			49.0748	123.659
	45.0343	271.054			59.8695	153.6
	44.4927	270.679			62.8119	149.011
	41.0618	277.126			86.4571	185.892
	46.9865	327.213			42.2816	136.831
	45.6169	334.303			41.1539	88.3451
	39.9498	290.362			31.6286	131.023
	53.3028	298.767			43.1906	160.091
	38.4588	322.831			57.0408	170.516
	52.4189	364.963			42.1598	94.7661
	50.1176	310.092			84.6845	143.462
	40.7629	334.973			44.6612	118.325
	44.7164	343.482			101.869	144.013
	61.4431	362.064			67.7343	108.416
	40.3973	283.639			40.0876	100.006
	44.007	285.442			64.3709	149.312
	37.8356	264.842			67.1723	141.52
	38.8046	315.424			64.6682	124.442
	46.9918	282.711			65.2213	159.183
	51.9213	262.654			46.6848	140.56
	56.0949	277.493			27.3603	99.5422
	43.1568	246.448			46.5847	119.816
	40.3852	335.051			65.7713	138.522
	48.9847	278.415			45.6581	86.8795
	57.1323	355.762			39.3055	104.22
	44.3679	363.694			71.1053	126.158
	45.6316	320.22			57.9387	116.799
	34.2971	298.714			79.3766	146.894
	68.2597	373.643			42.8011	104.241
	52.666	280.312			83.1173	131.307
	42.8245	332.753			42.3	129.076
	44.3714	321.195			54.2962	143.243
	36.4422	311.395			43.9993	139.023
	44.064	317.744			36.1726	151.909
	37.1375	279.828			51.085	139.973
	36.4431	302.414			73.3695	161.254
	35.5999	337.46			39.4154	153.217
					44.4091	117.024
