# Supplementary material for: Hybrid endosomal coats contain different classes of sorting nexins
Source: EMBO J. 2026 Feb 16;45(7):2278–305. doi: 10.1038/s44318-026-00716-0 (PMC13043683; doi:10.1038/s44318-026-00716-0)
Supplement: Supplementary file 2 — Source data Fig. 1 [file 44318_2026_716_MOESM2_ESM.zip › SD Figure 1/Fig1G_radius_of_tubes_below_SNX3_or_SNX-BAR_coats.xlsx]

## Sheet: Feuil1
	SNX-BAR coats	SNX3 coats
	Radius of tube below coat (nm)	Radius of tube below coat (nm)
	16.9573	21.4959
	17.9342	20.0716
	17.6627	17.095
	22.9851	23.5212
	20.6663	26.7911
	21.1451	21.8724
	15.0088	20.5199
	16.4073	24.6503
	19.4985	22.3529
	16.9702	20.7846
	22.9486	21.9336
	22.4952	26.7344
	22.4614	21.681
	15.3329	22.877
	17.4274	24.7225
	22.7072	18.371
	21.552	20.2513
	25.3305	19.8243
	20.5574	19.4922
	16.3485	21.7187
	16.5816	21.7635
	15.6478	21.5983
	18.7114	19.5119
	14.5208	19.0033
	17.4223	16.838
	19.9487	22.4878
	18.491	27.0728
	21.9802	22.3713
	16.2402	18.0844
	18.2066	22.9031
	19.8745	26.6571
	21.3732	22.2804
	21.7706	22.1987
	19.6654	19.4879
	18.7271	19.627
	21.4097	23.6313
	19.937	19.7458
	16.6951	23.7587
	49.3
	48.1
	47.1
	45.8
	57.6
	51.7
	28.9
	114.4
	56.2	36.6	21.4
	65.8	43.6	22.7
	38.5	46.7
	43.7	42.5	23.4
	58.3	30.1	14.7
	58.4	19.9	12.2
	63.4	22.2	16
	49.3	40.2	18.5
	29.1	22.8	13.8
	37.5	25.7	15.6
	42.8	27	17.2
	66.7	35.5	22.1
	27.3	30	15.3
	40.2	27.7	16.4
		24.1	14.3
	71.8	35.3	19
	32.2	30.8	16.4
	37.9	31.3	17.6
	45	46.9	23.9
	41.7	46.9	21.3
	30.4	44.3	26.6
	61,3*	62.9	28.6
	35.5	58.5	20
	49.4	25.2	16.4
	35.4	46.6	23.5
	65.8	27.9	16.6
	29.4	21.4	13.7
	38.6	28.9
	50.5	51.5	21.6
	34.5	48.4	19.7
	41.1	47.7	22.6
	112.7	18.8	10.1
	46.8	21.9	12.8
	42.6	33.4	18.3
	34.3	34.4	19.7
	31	45.2	20.2
	41.6	45.2	16.9
	35.7	36.8	23.1
	42.9	58	17.1
	31.2	27.2	13.4
	48.6	33.3	23.4
	37.7	29.6	16.5
	34.5	30.1	14.9
	29.6
	74,7*
	56
	50.5
	48.1
	45
	35.8
	46.8
	51.2
	62.9
	50.8
	69.4
	43.3
	41.1
