# Supplementary material for: Hybrid endosomal coats contain different classes of sorting nexins
Source: EMBO J. 2026 Feb 16;45(7):2278–305. doi: 10.1038/s44318-026-00716-0 (PMC13043683; doi:10.1038/s44318-026-00716-0)
Supplement: Supplementary file 2 — Source data Fig. 1 [file 44318_2026_716_MOESM2_ESM.zip › SD Figure 1/Fig1F_radius_of_tubes_below_SNX3_or_SNX-BAR_coats_vs_uncoated_tube_radius.xlsx]

## Sheet: Feuil1
	SNX-BAR coats				SNX3 coats
	uncoted tube radius (nm)	Radius of tube below coat (nm)			uncoted tube radius (nm)	Radius of tube below coat (nm)
	49.0748	16.9573			39.4252	21.4959
	59.8695	17.9342			45.0343	20.0716
	62.8119	17.6627			44.4927	17.095
	86.4571	22.9851			41.0618	23.5212
	42.2816	20.6663			46.9865	26.7911
	41.1539	21.1451			45.6169	21.8724
	31.6286	15.0088			39.9498	20.5199
	43.1906	16.4073			38.762	24.6503
	57.0408	19.4985			53.3028	22.3529
	42.1598	16.9702			38.4588	20.7846
	84.6845	22.9486			52.4189	21.9336
	44.6612	22.4952			50.1176	26.7344
	101.869	22.4614			40.7629	21.681
	67.7343	15.3329			44.7164	22.877
	40.0876	17.4274			61.4431	24.7225
	64.3709	22.7072			40.3973	18.371
	67.1723	21.552			44.007	20.2513
	64.6682	25.3305			37.8356	19.8243
	65.2213	20.5574			38.8046	19.4922
	46.6848	16.3485			46.9918	21.7187
	27.3603	16.5816			51.9213	21.7635
	46.5847	15.6478			56.0949	21.5983
	65.7713	18.7114			43.1568	19.5119
	45.6581	14.5208			40.3852	19.0033
	39.3055	17.4223			48.9847	16.838
	71.1053	19.9487			57.1323	22.4878
	57.9387	18.491			44.3679	27.0728
	79.3766	21.9802			45.6316	22.3713
	42.8011	16.2402			34.2971	18.0844
	83.1173	18.2066			68.2597	22.9031
	42.3	19.8745			52.666	26.6571
	54.2962	21.3732			42.8245	22.2804
	43.9993	21.7706			44.3714	22.1987
	36.1726	19.6654			36.4422	19.4879
	51.085	18.7271			44.064	19.627
	73.3695	21.4097			37.1375	23.6313
	39.4154	19.937			36.4431	19.7458
	44.4091	16.6951			35.5999	23.7587
	49.3	19.7
	48.1	20.5
	47.1	17.2
	45.8	24
	57.6	18.9
	51.7	20
	28.9	16.8
	114.4	19.6
	56.2	20.4			36.6	21.4
	65.8	23.4			43.6	22.7
	38.5	18.8			46.7
	43.7	25			42.5	23.4
	58.3	19.2			30.1	14.7
	58.4	23.6			19.9	12.2
	63.4	19			22.2	16
	49.3	16.7			40.2	18.5
	29.1	16.9			22.8	13.8
	37.5	20.1			25.7	15.6
	42.8	16.4			27	17.2
	66.7	19.4			35.5	22.1
	27.3	16.9			30	15.3
	40.2	16.5			27.7	16.4
					24.1	14.3
	71.8	19			35.3	19
	32.2	16.1			30.8	16.4
	37.9	18.9			31.3	17.6
	45	22.8			46.9	23.9
	41.7	19.6			46.9	21.3
	30.4	16			44.3	26.6
	61,3*	31,4*			62.9	28.6
	35.5	15.1			58.5	20
	49.4	20.4			25.2	16.4
	35.4	18.7			46.6	23.5
	65.8	15.2			27.9	16.6
	29.4	15.8			21.4	13.7
	38.6	15.8			28.9
	50.5	18.9			51.5	21.6
	34.5	17.9			48.4	19.7
	41.1	19.4			47.7	22.6
	112.7	20.6			18.8	10.1
	46.8	17			21.9	12.8
	42.6	21.3			33.4	18.3
	34.3	17.1			34.4	19.7
	31	17.8			45.2	20.2
	41.6	17			45.2	16.9
	35.7	17.9			36.8	23.1
	42.9	21.9			58	17.1
	31.2	19.5			27.2	13.4
	48.6	17.8			33.3	23.4
	37.7	14.4			29.6	16.5
	34.5	13.1			30.1	14.9
	29.6	17.1
	74,7*	35,7*
	56	18
	50.5	20.7
	48.1	17.3
	45	16.4
	35.8	12.2
	46.8	20.7
	51.2	20.1
	62.9	18.1
	50.8	21.9
	69.4	22.3
	43.3	18.8
	41.1	24
