# Supplementary material for: Hybrid endosomal coats contain different classes of sorting nexins
Source: EMBO J. 2026 Feb 16;45(7):2278–305. doi: 10.1038/s44318-026-00716-0 (PMC13043683; doi:10.1038/s44318-026-00716-0)
Supplement: Supplementary file 3 — Source data Fig. 2 [file 44318_2026_716_MOESM3_ESM.zip]

Archive with 21 entries (20 files):
- SD Figure 2/
- SD Figure 2/Cy5-5_PE.tif
- SD Figure 2/SNX3_25nM_Retromer-mClover_GREEN.tif
- SD Figure 2/.DS_Store
- __MACOSX/SD Figure 2/._.DS_Store
- SD Figure 2/Fig2D_SNX3_Retromer-mClover_25_and_100nm.xlsx
- SD Figure 2/mScarletI-SNX3.tif
- SD Figure 2/SNX-BAR_100nM-Retromer-mClover_RED.tif
- SD Figure 2/GFP-SNX3.tif
- SD Figure 2/SNX3_25nM_Retromer-mClover_merged.tif
- SD Figure 2/SNX-BAR_100nM-Retromer-mClover_GREEN.tif
- SD Figure 2/SNX3_25nM_Retromer-mClover_RED.tif
- SD Figure 2/SNX3_100nM_Retromer-mClover_GREEN.tif
- SD Figure 2/Merged.tif
- SD Figure 2/SNX-BAR_25nM-Retromer-mClover_GREEN.tif
- SD Figure 2/Fig2B_SNX-BAR_Retromer-mClover_25_and_100nm.xlsx
- SD Figure 2/SNX-BAR_25nM-Retromer-mClover_RED.tif
- SD Figure 2/SNX3_100nM_Retromer-mClover_RED.tif
- SD Figure 2/SNX-BAR_100nM-Retromer-mClover_merged.tif
- SD Figure 2/SNX3_100nM_Retromer-mClover_merged.tif
- SD Figure 2/SNX-BAR_25nM-Retromer-mClover_merged.tif
