# Supplementary material for: Hybrid endosomal coats contain different classes of sorting nexins
Source: EMBO J. 2026 Feb 16;45(7):2278–305. doi: 10.1038/s44318-026-00716-0 (PMC13043683; doi:10.1038/s44318-026-00716-0)
Supplement: Supplementary file 3 — Source data Fig. 2 [file 44318_2026_716_MOESM3_ESM.zip › SD Figure 2/Fig2D_SNX3_Retromer-mClover_25_and_100nm.xlsx]

## Sheet: Feuil1
Uncoated tube radius (nm)	SNX3 25nM Retromer-mClover		Uncoated tube radius (nm)	SNX3 100nM Retromer-mClover
35.026	567.33		45.7955	801.233
30.6412	514.397		50.2952	623.741
31.8908	517.533		64.2146	862.268
28.2497	583.132		41.4966	629.668
50.3279	543.478		40.9037	875.716
26.456	556.932		57.1382	813.892
30.8324	677.431		43.4345	796.966
34.9614	645.761		31.963	702.285
37.4639	689.534		64.6659	672.131
34.9705	646.561		56.813	734.479
42.9135	616.06		46.7256	675.316
33.5114	691.71		51.9977	743.322
32.4552	671.932		34.5677	745.078
37.7246	685.454		35.6888	624.395
29.1411	585.539		44.6701	905.881
52.7568	838.523		31.0498	832.808
35.1163	669.001		40.6151	859.91
36.7422	754.63		37.0169	644.376
39.4771	702.479		41.9096	584.602
38.4979	524.763		35.033	642.625
29.6011	649.314		59.8452	828.155
38.5423	782.505		34.2299	693.938
45.7085	725.187		42.6078	853.504
36.3711	634.09		28.2841	665.843
33.0645	681.367		44.919	757.057
33.3512	650.915		38.7222	685.357
47.7947	838.385		39.4921	484.035
41.3656	523.148		35.8362	722.744
22.2746	636.449		25.7853	771.091
30.1943	691.575		40.7508	611.457
42.1782	892.536		24.0771	600.683
50.6758	812.318		64.6671	874.001
27.9511	723.959		60.6161	880.635
44.0919	630.638		36.8933	711.979
			45.0553	835.021
			38.2885	697.928
			34.1508	727.442
			39.7978	691.89
			37.8175	812.494
			52.6802	778.647
			48.7684	791.138
			45.1965	877.598
			42.9413	810.538
			47.1491	625.448
			51.2383	854.893
			50.5939	814.24
			34.4872	767.664
			56.8813	648.179
			36.0444	767.01
			29.0732	765.817
			64.0086	881.123
