# Supplementary material for: Hybrid endosomal coats contain different classes of sorting nexins
Source: EMBO J. 2026 Feb 16;45(7):2278–305. doi: 10.1038/s44318-026-00716-0 (PMC13043683; doi:10.1038/s44318-026-00716-0)
Supplement: Supplementary file 3 — Source data Fig. 2 [file 44318_2026_716_MOESM3_ESM.zip › SD Figure 2/Fig2B_SNX-BAR_Retromer-mClover_25_and_100nm.xlsx]

## Sheet: Feuil1
	uncoated tube radius (nm)	100nM Retromer-mClover		uncoated tube radius (nm)	25nM Retromer-mClover
	48.5459	382.432		59.6915	294.074
	107.271	608.9		58.7277	327.38
	55.9229	499.554		114.045	412.492
	70.2223	523.962		54.9899	374.419
	43.7458	379.755		55.7557	410.305
	76.0695	669.198		68.7079	411.856
	68.2955	451.35		50.1612	375.917
	69.7732	439.482		37.2749	330.783
	93.7322	687.004		122.407	480.735
	107.438	757.662		97.0536	300.711
	166.831	608.098		95.8875	297.754
	103.779	731.729		51.4124	309.9
	86.2642	701.556		26.6892	180.887
	63.3587	644.009		50.6672	305.413
	84.1679	721.349		40.4658	301.366
	83.1686	644.329		37.1228	309.976
	116.387	783.562		64.9088	384.071
	172.176	783.21		29.0721	270.097
	140.381	671.834		42.9717	320.478
	143.203	683.997		71.7499	374.395
	174.625	751.073		36.9443	295.636
	87.4416	656.071		50.0719	323.944
	120.917	682.193		68.3579	422.088
	44.2094	532.746		70.7154	341.448
	132.378	660.928		39.2247	288.898
	61.4596	589.779		35.5402	323.571
	62.6023	555.06		41.4209	364.043
	59.5459	505.65		55.3183	353.389
	145.724	656.13		58.6674	415.258
	43.9119	571.128		33.4648	312.179
	165.489	750.407		59.201	411.039
	107.876	760.164		32.2364	297.873
	74.6209	525.407		31.9825	277.706
	44.5447	457.313		53.0115	419.767
	39.7686	450.198		27.4566	273.079
	106.82	667.262		33.5688	251.612
	107.045	669.973		32.6058	257.525
	118.233	684.873		44.0746	365.798
	45.8768	563.498		43.7006	317.578
	141.361	638.209		30.2944	277.964
	63.948	589.799		37.015	324.551
	101.152	717.699		39.264	325.974
	77.8104	596.942		51.5165	381.896
	64.3333	558.644		56.2969	393.29
	46.9472	466.396		65.2332	364.851
	54.3808	554.046		101.597	339.09
	42.3734	457.973		29.4609	250.572
	71.545	540.323		44.3744	377.409
	106.816	554.934		56.876	387.127
	93.64	542.525		62.6139	408.359
	58.249	563.247		34.8532	320.296
	49.4652	546.105		39.7407	274.244
	122.618	738.306		97.466	435.667
	135.243	797.022		38.7775	380.675
	40.824	433.349		25.5431	282.345
	86.84	660.439		80.5658	458.183
	149.674	663.323		32.5537	292.359
	51.5835	565.925		37.5126	299.777
	126.726	691.771		37.5638	315.273
	46.8983	507.517		60.2561	388.275
	49.966	549.09		71.0932	418.777
	48.9798	533.091		21.5257	224.78
	47.718	434.252		31.2789	265.663
	39.7306	464.285		52.8426	404.793
	62.5432	538.941		21.8136	247.215
	35.8646	378.946		52.5551	397.298
	55.5759	516.913		30.0351	303.688
	148.466	712.846		69.0562	330.544
	56.6481	354.325		55.6729	347.334
	49.5833	474.185		33.1197	293.221
	160.192	600.606		30.134	298.583
	65.086	580.255
	61.428	544.54
	106.516	609.924
	72.8567	600.054
	36.215	355.624
	50.4395	551.922
	75.0854	527.584
	78.3925	565.807
	76.1368	571.224
	51.7604	471.976
	41.8649	381.543
	57.4697	400.567
	114.303	653.532
	73.5973	596.522
	130.825	656.558
	112.247	644.498
	94.8523	564.185
	199.152	649.677
	49.3461	506.137
	108.491	603.072
	135.413	639.454
	84.4689	529.342
	97.2299	603.232
	48.0021	454.914
	93.4078	541.712
	123.308	463.748
