# Supplementary material for: Hybrid endosomal coats contain different classes of sorting nexins
Source: EMBO J. 2026 Feb 16;45(7):2278–305. doi: 10.1038/s44318-026-00716-0 (PMC13043683; doi:10.1038/s44318-026-00716-0)
Supplement: Supplementary file 4 — Source data Fig. 3 [file 44318_2026_716_MOESM4_ESM.zip]

Archive with 26 entries (25 files):
- SD Figure 3/
- SD Figure 3/SNX-BAR-GFP_Retromer_Cy5-5-PE.tif
- SD Figure 3/Cy5-5_PE.tif
- SD Figure 3/SNX-BAR-GFP.tif
- SD Figure 3/.DS_Store
- __MACOSX/SD Figure 3/._.DS_Store
- SD Figure 3/mScarletI-SNX3_Retromer_GFP.tif
- SD Figure 3/mScarletI-SNX3.tif
- SD Figure 3/SNX-BAR-GFP_Retromer_GFP.tif
- SD Figure 3/SNX3_coat.xlsx
- SD Figure 3/Fig3F_linescan.xlsx
- SD Figure 3/SNX-BAR_coat.xlsx
- SD Figure 3/Merged.tif
- SD Figure 3/Merged_mScarletI_SNX-BAR-GFP.tif
- SD Figure 3/mScarletI-SNX3_SNX-BAR-GFP_Retromer_Cy5-5_PE.tif
- SD Figure 3/Ear1-488.tif
- SD Figure 3/fig3D_diameter_under_heterogenous_coat.xlsx
- SD Figure 3/fig3C_diameter_under_heterogenous_coat.xlsx
- SD Figure 3/mScarletI-SNX3_Retromer_mSCARLET.tif
- SD Figure 3/SNX-BAR_SNX3_coat.xlsx
- SD Figure 3/mScarletI-SNX3_SNX-BAR-GFP_Retromer_GFP.tif
- SD Figure 3/Fig3H_line_scan_cargos.xlsx
- SD Figure 3/SNX-BAR-GFP_Retromer_mSCARLET.tif
- SD Figure 3/mScarletI-SNX3_Retromer_Cy5-5_PE.tif
- SD Figure 3/Vps10-546.tif
- SD Figure 3/mScarletI-SNX3_SNX-BAR-GFP_Retromer_mSCARLET.tif
