# Supplementary material for: Hybrid endosomal coats contain different classes of sorting nexins
Source: EMBO J. 2026 Feb 16;45(7):2278–305. doi: 10.1038/s44318-026-00716-0 (PMC13043683; doi:10.1038/s44318-026-00716-0)
Supplement: Supplementary file 4 — Source data Fig. 3 [file 44318_2026_716_MOESM4_ESM.zip › SD Figure 3/SNX3_coat.xlsx]

## Sheet: Feuil1
distance (μm)	Cy5,5	SNX-BAR-GFP	mScarletI-SNX3
0	724.026	3.1129	299.78
0.06499	774.378	3.7754	302.596
0.12998	743.718	4.4049	278.415
0.19497	749.642	3.6639	289.889
0.25996	773.914	1.5719	307.651
0.32495	804.435	0.1006	297.291
0.38994	811.394	1.2238	275.859
0.45493	804.372	1.1456	292.425
0.51993	791.331	4.4384	326.951
0.58492	767.124	3.4436	357.944
0.64991	750.222	3.1683	443.548
0.7149	708.587	4.4794	535.963
0.77989	637.885	2.9459	604.639
0.84488	574.869	2.2852	655.77
0.90987	508.582	8.2204	689.124
0.97486	476.585	7.4982	719.593
1.03985	412.095	2.6793	751.907
1.10484	387.415	3.4655	772.456
1.16983	396.604	3.0764	771.777
1.23482	381.272	4.3613	780.448
1.29981	378.617	6.6983	822.897
1.3648	360.074	6.7026	800.29
1.4298	356.254	7.8109	780.36
1.49479	361.403	6.0373	796.951
1.55978	358.281	5.9233	782.025
1.62477	368.843	5.1371	793.648
1.68976	375.378	6.4066	822.442
1.75475	384.154	5.8049	795.926
1.81974	382.619	7.0699	793.03
1.88473	404.244	5.2111	763.049
1.94972	445.862	4.6109	722.184
2.01471	490.482	4.0613	676.939
2.0797	562.697	4.1647	595.789
2.14469	631.299	2.9841	489.094
2.20968	684.919	1.2398	409.922
2.27467	714.297	-0.5544	353.916
2.33966	757.896	2.8708	330.142
2.40466	792.546	5.9376	305.777
2.46965	766.036	1.9076	298.98
2.53464	775.602	-0.3971	305.157
2.59963	807.695	1.2825	319.706
2.66462	817.752	3.7283	325.371
2.72961	810.442	2.5393	333.391
2.7946	809.473	1.1987	320.453
2.85959	778.281	1.8499	315.501
2.92458	773.563	3.3782	324.673
2.98957	786.583	8.1708	302.996
3.05456	792.75	7.2781	296.147
3.11955	773.587	1.6411	312.069
3.18454	741.866	1.255	320.602
3.24953	729.152	1.9156	330.136
3.31453	754.863	3.2423	325.822
3.37952	754.515	3.9412	324.789
3.44451	742.203	3.9772	330.878
3.5095	747.919	4.6408	334.042
3.57449	756.432	0.9541	338.459
3.63948	757.832	2.3307	323.405
3.70447	758.933	3.9975	306.737
3.76946	754.911	6.1582	312.604
3.83445	753.75	8.0521	312.351
3.89944	785.99	4.9398	288.815
3.96443	792.698	3.046	280.081
4.02942	769.798	2.1888	293.352
4.09441	770.946	3.8229	279.854
4.1594	764.283	4.9713	260.062
4.22439	755.291	0.3596	273.452
4.28939	773.219	1.4854	296.725
4.35438	808.855	4.6673	339.618
4.41937	854.834	0.8472	397.237
4.48436	877.491	2.0308	434.778
4.54935	862.368	3.9715	415.05
4.61434	864.561	0.2295	362.188
4.67933	871.926	2.8134	340.081
4.74432	845.057	4.9285	331.146
4.80931	832.686	1.5665	331.081
4.8743	830.942	2.551	340.219
4.93929	805.595	6.584	351.463
5.00428	775.101	7.1659	346.333
5.06927	756.953	4.273	339.901
5.13426	744.823	4.2716	327.919
5.19926	739.344	5.0724	295.444
5.26425	740.312	3.1272	299.787
5.32924	716.011	2.527	294.582
5.39423	691.086	0.9611	288.266
5.45922	684.739	1.9919	311.53
5.52421	678.222	6.0783	353.137
5.5892	637.79	5.7065	432.692
5.65419	600.595	8.0918	537.817
5.71918	559.667	7.5319	649.485
5.78417	500.325	6.6044	725.596
5.84916	467.485	6.763	703.071
5.91415	504.794	5.6071	616.899
5.97914	582.888	4.6305	533.927
6.04413	632.085	2.5246	445.438
6.10913	674.684	3.5171	380.352
6.17412	733.801	2.8389	344.996
6.23911	752.798	1.5474	352.474
6.3041	729.884	2.9513	337.028
6.36909	739.827	4.1102	311.435
6.43408	754.67	3.4674	291.752
6.49907	772.406	0.1937	307.063
6.56406	770.602	4.2494	320.762
6.62905	760.362	2.6249	301.402
6.69404	704.352	1.1233	284.601
6.75903	722.914	1.8422	338.332
6.82402	754.935	3.1378	413.68
6.88901	758.285	4.6858	455.029
6.954	763.947	6.6756	475.777
7.01899	744.579	4.1608	471.006
7.08399	764.342	4.4976	410.99
7.14898	767.158	1.9947	343.227
7.21397	765.608	1.2749	307.45
7.27896	756.391	2.0149	278.35
7.34395	754.865	1.9103	283.619
7.40894	791.063	2.3093	307.524
7.47393	780.093	1.4306	305.324
7.53892	780.256	2.3251	309.117
7.60391	810.711	2.4493	322.981
7.6689	814.736	3.3144	347.741
7.73389	837.409	4.4448	333.254
7.79888	808.539	3.3754	328.473
7.86387	776.372	3.8284	346.515
7.92886	710.526	5.8223	376.596
7.99385	658.923	2.681	432.999
8.05885	609.274	3.2582	503.012
8.12384	535.748	5.9331	604.209
8.18883	475.637	2.976	673.069
8.25382	442.925	7.4648	709.021
8.31881	423.622	7.2001	752.958
8.3838	402.38	5.1105	790.892
8.44879	415.031	5.2557	815.359
8.51378	417.154	6.2097	817.213
8.57877	435.033	6.5969	748.127
8.64376	461.216	6.7316	676.59
8.70875	528.068	3.639	609.066
8.77374	589.82	2.5998	509.464
8.83873	633.113	4.6126	407.826
8.90372	697.495	2.3156	336.379
8.96872	753.055	-2.8968	344.689
9.03371	797.074	-0.9304	354.381
