# Supplementary material for: Hybrid endosomal coats contain different classes of sorting nexins
Source: EMBO J. 2026 Feb 16;45(7):2278–305. doi: 10.1038/s44318-026-00716-0 (PMC13043683; doi:10.1038/s44318-026-00716-0)
Supplement: Supplementary file 4 — Source data Fig. 3 [file 44318_2026_716_MOESM4_ESM.zip › SD Figure 3/Fig3F_linescan.xlsx]

## Sheet: Feuil1
	Distance (μm)	cy5,5	bck corr		snx-bar-gfp	bck corr		scarlet-snx3	bck corr
	0	477.63	347.63	0	122.056	4.056	0	399.592	229.592
	0.06499	475.828	345.828	0.06499	120.005	2.005	0.06499	388.233	218.233
	0.12998	420.226	290.226	0.12998	129.639	11.639	0.12998	390.785	220.785
	0.19497	458.707	328.707	0.19497	135.498	17.498	0.19497	398.815	228.815
	0.25996	433.505	303.505	0.25996	151.717	33.717	0.25996	382.995	212.995
	0.32495	439.529	309.529	0.32495	164.252	46.252	0.32495	368.759	198.759
	0.38994	422.559	292.559	0.38994	174.228	56.228	0.38994	332.62	162.62
	0.45493	437.081	307.081	0.45493	177.031	59.031	0.45493	330.011	160.011
	0.51993	437.865	307.865	0.51993	175.405	57.405	0.51993	330.667	160.667
	0.58492	427.241	297.241	0.58492	175.04	57.04	0.58492	337.039	167.039
	0.64991	407.086	277.086	0.64991	148.501	30.501	0.64991	342.584	172.584
	0.7149	402.861	272.861	0.7149	156.674	38.674	0.7149	330.48	160.48
	0.77989	376.574	246.574	0.77989	165.569	47.569	0.77989	330.548	160.548
	0.84488	374.761	244.761	0.84488	208.854	90.854	0.84488	340.67	170.67
	0.90987	320.178	190.178	0.90987	263.46	145.46	0.90987	307.213	137.213
	0.97486	329.318	199.318	0.97486	322.316	204.316	0.97486	283.287	113.287
	1.03985	354.755	224.755	1.03985	398.222	280.222	1.03985	322.458	152.458
	1.10484	364.532	234.532	1.10484	418.604	300.604	1.10484	325.023	155.023
	1.16983	375.749	245.749	1.16983	379.084	261.084	1.16983	310.744	140.744
	1.23482	398.805	268.805	1.23482	304.08	186.08	1.23482	320.375	150.375
	1.29981	431.85	301.85	1.29981	240.471	122.471	1.29981	334.172	164.172
	1.3648	431.851	301.851	1.3648	180.338	62.338	1.3648	341.78	171.78
	1.4298	435.64	305.64	1.4298	143.335	25.335	1.4298	324.998	154.998
	1.49479	455.423	325.423	1.49479	142.807	24.807	1.49479	331.378	161.378
	1.55978	458.439	328.439	1.55978	133.067	15.067	1.55978	326.158	156.158
	1.62477	448.895	318.895	1.62477	139.976	21.976	1.62477	324.725	154.725
	1.68976	428.544	298.544	1.68976	127.321	9.321	1.68976	321.455	151.455
	1.75475	433.233	303.233	1.75475	138.565	20.565	1.75475	323.988	153.988
	1.81974	452.493	322.493	1.81974	140.956	22.956	1.81974	312.87	142.87
	1.88473	445.598	315.598	1.88473	148.178	30.178	1.88473	328.894	158.894
	1.94972	415.65	285.65	1.94972	151.546	33.546	1.94972	307.628	137.628
	2.01471	444.183	314.183	2.01471	145.196	27.196	2.01471	328.329	158.329
	2.0797	414.889	284.889	2.0797	144.59	26.59	2.0797	327.928	157.928
	2.14469	427.409	297.409	2.14469	141.693	23.693	2.14469	337.012	167.012
	2.20968	427.725	297.725	2.20968	142.008	24.008	2.20968	370.832	200.832
	2.27467	419.318	289.318	2.27467	133.734	15.734	2.27467	354.374	184.374
	2.33966	415.077	285.077	2.33966	130.224	12.224	2.33966	342.841	172.841
	2.40466	412.821	282.821	2.40466	140.862	22.862	2.40466	332.131	162.131
	2.46965	441.67	311.67	2.46965	150.671	32.671	2.46965	335.821	165.821
	2.53464	403.243	273.243	2.53464	138.426	20.426	2.53464	346.008	176.008
	2.59963	393.277	263.277	2.59963	141.436	23.436	2.59963	327.748	157.748
	2.66462	417.81	287.81	2.66462	140.153	22.153	2.66462	356.43	186.43
	2.72961	410.083	280.083	2.72961	142.28	24.28	2.72961	355.855	185.855
	2.7946	412.002	282.002	2.7946	147.937	29.937	2.7946	371.33	201.33
	2.85959	400.088	270.088	2.85959	143.916	25.916	2.85959	383.121	213.121
	2.92458	406.584	276.584	2.92458	151.494	33.494	2.92458	401.32	231.32
	2.98957	413.049	283.049	2.98957	147.856	29.856	2.98957	373.213	203.213
	3.05456	407.441	277.441	3.05456	155.941	37.941	3.05456	395.513	225.513
	3.11955	367.736	237.736	3.11955	154.604	36.604	3.11955	381.412	211.412
	3.18454	388.453	258.453	3.18454	160.794	42.794	3.18454	380.912	210.912
	3.24953	350.396	220.396	3.24953	191.02	73.02	3.24953	362.405	192.405
	3.31453	349.548	219.548	3.31453	238.314	120.314	3.31453	356.559	186.559
	3.37952	339.516	209.516	3.37952	308.391	190.391	3.37952	299.512	129.512
	3.44451	320.656	190.656	3.44451	396.356	278.356	3.44451	285.693	115.693
	3.5095	296.879	166.879	3.5095	444.85	326.85	3.5095	291.304	121.304
	3.57449	304.551	174.551	3.57449	469.121	351.121	3.57449	281.178	111.178
	3.63948	313.873	183.873	3.63948	475.485	357.485	3.63948	282.535	112.535
	3.70447	283.165	153.165	3.70447	446.578	328.578	3.70447	281.247	111.247
	3.76946	301.083	171.083	3.76946	469.513	351.513	3.76946	294.776	124.776
	3.83445	287.425	157.425	3.83445	465.114	347.114	3.83445	287.591	117.591
	3.89944	296.885	166.885	3.89944	476.862	358.862	3.89944	307.83	137.83
	3.96443	315.758	185.758	3.96443	486.604	368.604	3.96443	308.295	138.295
	4.02942	315.815	185.815	4.02942	504.741	386.741	4.02942	319.587	149.587
	4.09441	328.52	198.52	4.09441	476.928	358.928	4.09441	307.168	137.168
	4.1594	339.698	209.698	4.1594	483.064	365.064	4.1594	312.982	142.982
	4.2244	361.395	231.395	4.2244	426.983	308.983	4.2244	332.223	162.223
	4.28939	388.924	258.924	4.28939	413.335	295.335	4.28939	333.262	163.262
	4.35438	394.244	264.244	4.35438	391.484	273.484	4.35438	350.38	180.38
	4.41937	421.12	291.12	4.41937	351.552	233.552	4.41937	332.319	162.319
	4.48436	427.804	297.804	4.48436	280.275	162.275	4.48436	361.567	191.567
	4.54935	436.244	306.244	4.54935	221.047	103.047	4.54935	373.179	203.179
	4.61434	462.187	332.187	4.61434	191.52	73.52	4.61434	391.954	221.954
	4.67933	466.091	336.091	4.67933	182.976	64.976	4.67933	387.31	217.31
	4.74432	473.246	343.246	4.74432	180.816	62.816	4.74432	412.559	242.559
	4.80931	465.642	335.642	4.80931	172.581	54.581	4.80931	394.488	224.488
	4.8743	464.474	334.474	4.8743	176.089	58.089	4.8743	415.557	245.557
	4.93929	482.897	352.897	4.93929	168.686	50.686	4.93929	441.576	271.576
	5.00428	461.97	331.97	5.00428	171.928	53.928	5.00428	426.939	256.939
	5.06927	472.402	342.402	5.06927	169.362	51.362	5.06927	390.78	220.78
	5.13426	457.743	327.743	5.13426	156.614	38.614	5.13426	351.302	181.302
	5.19926	451.835	321.835	5.19926	135.865	17.865	5.19926	363.058	193.058
	5.26425	482.411	352.411	5.26425	135.87	17.87	5.26425	349.46	179.46
	5.32924	454.727	324.727	5.32924	133.337	15.337	5.32924	350.582	180.582
	5.39423	470.456	340.456	5.39423	129.017	11.017	5.39423	355.735	185.735
	5.45922	464.176	334.176	5.45922	124.02	6.02	5.45922	372.282	202.282
	5.52421	443.921	313.921	5.52421	133.233	15.233	5.52421	329.292	159.292
	5.5892	448.56	318.56	5.5892	131.107	13.107	5.5892	343.789	173.789
	5.65419	451.663	321.663	5.65419	130.807	12.807	5.65419	354.894	184.894
	5.71918	464.036	334.036	5.71918	137.6	19.6	5.71918	341.437	171.437
	5.78417	451.631	321.631	5.78417	145.086	27.086	5.78417	354.895	184.895
	5.84916	433.292	303.292	5.84916	135.274	17.274	5.84916	357.603	187.603
	5.91415	436.043	306.043	5.91415	133.066	15.066	5.91415	377.74	207.74
	5.97914	459.52	329.52	5.97914	127.916	9.916	5.97914	384.126	214.126
	6.04413	447.417	317.417	6.04413	130.827	12.827	6.04413	391.22	221.22
	6.10913	420.284	290.284	6.10913	136.859	18.859	6.10913	381.886	211.886
	6.17412	465.461	335.461	6.17412	150.564	32.564	6.17412	381.975	211.975
	6.23911	470.984	340.984	6.23911	151.597	33.597	6.23911	397.153	227.153
	6.3041	464.056	334.056	6.3041	144.899	26.899	6.3041	395.485	225.485
	6.36909	478.927	348.927	6.36909	154.172	36.172	6.36909	388.977	218.977
	6.43408	452.892	322.892	6.43408	156.409	38.409	6.43408	354.487	184.487
	6.49907	446.125	316.125	6.49907	155.786	37.786	6.49907	365.315	195.315
	6.56406	432.437	302.437	6.56406	161.146	43.146	6.56406	376.105	206.105
	6.62905	447.52	317.52	6.62905	174.908	56.908	6.62905	410.186	240.186
	6.69404	406.581	276.581	6.69404	176.737	58.737	6.69404	394.526	224.526
	6.75903	404.262	274.262	6.75903	174.495	56.495	6.75903	404.604	234.604
	6.82402	428.184	298.184	6.82402	152.096	34.096	6.82402	388.872	218.872
	6.88901	457.402	327.402	6.88901	155.77	37.77	6.88901	393.297	223.297
	6.954	439.956	309.956	6.954	154.898	36.898	6.954	380.915	210.915
	7.019	432.109	302.109	7.019	153.09	35.09	7.019	367.078	197.078
	7.08399	459.992	329.992	7.08399	144.105	26.105	7.08399	364.185	194.185
	7.14898	413.833	283.833	7.14898	145.358	27.358	7.14898	356.165	186.165
	7.21397	405.179	275.179	7.21397	154.622	36.622	7.21397	357.184	187.184
	7.27896	402.797	272.797	7.27896	155.39	37.39	7.27896	349.42	179.42
	7.34395	400.323	270.323	7.34395	157.833	39.833	7.34395	343.542	173.542
	7.40894	403.297	273.297	7.40894	189.388	71.388	7.40894	355.704	185.704
	7.47393	361.577	231.577	7.47393	248.972	130.972	7.47393	347.884	177.884
	7.53892	376.463	246.463	7.53892	317.883	199.883	7.53892	344.202	174.202
	7.60391	346.064	216.064	7.60391	385.455	267.455	7.60391	346.542	176.542
	7.6689	359.783	229.783	7.6689	467.215	349.215	7.6689	340.559	170.559
	7.73389	375.312	245.312	7.73389	447.143	329.143	7.73389	314.732	144.732
	7.79888	371.728	241.728	7.79888	387.834	269.834	7.79888	325.983	155.983
	7.86387	419.629	289.629	7.86387	337.726	219.726	7.86387	341.39	171.39
	7.92886	409.984	279.984	7.92886	231.593	113.593	7.92886	358.427	188.427
	7.99386	476.149	346.149	7.99386	179.895	61.895	7.99386	368.766	198.766
	8.05885	450.473	320.473	8.05885	142.368	24.368	8.05885	374.91	204.91
	8.12384	433.12	303.12	8.12384	131.277	13.277	8.12384	382.625	212.625
	8.18883	440.46	310.46	8.18883	129.103	11.103	8.18883	399.183	229.183
	8.25382	454.305	324.305	8.25382	137.838	19.838	8.25382	414.518	244.518
	8.31881	455.322	325.322	8.31881	154.629	36.629	8.31881	416.228	246.228
	8.3838	450.919	320.919	8.3838	149.971	31.971	8.3838	402.667	232.667
	8.44879	464.308	334.308	8.44879	159.275	41.275	8.44879	404.246	234.246
	8.51378	459.156	329.156	8.51378	157.942	39.942	8.51378	392.639	222.639
	8.57877	466.665	336.665	8.57877	146.715	28.715	8.57877	412.161	242.161
	8.64376	442.337	312.337	8.64376	142.999	24.999			-170
	8.70875	437.686	307.686	8.70875	142.676	24.676			-170
	8.77374	407.192	277.192	8.77374	138.051	20.051			-170

## Sheet: Feuil2
Distance (μm)	Cy5.5 PE	SNX-BAR-GFP	mScarletI-SNX3
0	347.63	4.056	399.592
0.06499	345.828	2.005	229.592
0.12998	290.226	11.639	218.233
0.19497	328.707	17.498	220.785
0.25996	303.505	33.717	228.815
0.32495	309.529	46.252	212.995
0.38994	292.559	56.228	198.759
0.45493	307.081	59.031	162.62
0.51993	307.865	57.405	160.011
0.58492	297.241	57.04	160.667
0.64991	277.086	30.501	167.039
0.7149	272.861	38.674	172.584
0.77989	246.574	47.569	160.48
0.84488	244.761	90.854	160.548
0.90987	190.178	145.46	170.67
0.97486	199.318	204.316	137.213
1.03985	224.755	280.222	113.287
1.10484	234.532	300.604	152.458
1.16983	245.749	261.084	155.023
1.23482	268.805	186.08	140.744
1.29981	301.85	122.471	150.375
1.3648	301.851	62.338	164.172
1.4298	305.64	25.335	171.78
1.49479	325.423	24.807	154.998
1.55978	328.439	15.067	161.378
1.62477	318.895	21.976	156.158
1.68976	298.544	9.321	154.725
1.75475	303.233	20.565	151.455
1.81974	322.493	22.956	153.988
1.88473	315.598	30.178	142.87
1.94972	285.65	33.546	158.894
2.01471	314.183	27.196	137.628
2.0797	284.889	26.59	158.329
2.14469	297.409	23.693	157.928
2.20968	297.725	24.008	167.012
2.27467	289.318	15.734	200.832
2.33966	285.077	12.224	184.374
2.40466	282.821	22.862	172.841
2.46965	311.67	32.671	162.131
2.53464	273.243	20.426	165.821
2.59963	263.277	23.436	176.008
2.66462	287.81	22.153	157.748
2.72961	280.083	24.28	186.43
2.7946	282.002	29.937	185.855
2.85959	270.088	25.916	201.33
2.92458	276.584	33.494	213.121
2.98957	283.049	29.856	231.32
3.05456	277.441	37.941	203.213
3.11955	237.736	36.604	225.513
3.18454	258.453	42.794	211.412
3.24953	220.396	73.02	210.912
3.31453	219.548	120.314	192.405
3.37952	209.516	190.391	186.559
3.44451	190.656	278.356	129.512
3.5095	166.879	326.85	115.693
3.57449	174.551	351.121	121.304
3.63948	183.873	357.485	111.178
3.70447	153.165	328.578	112.535
3.76946	171.083	351.513	111.247
3.83445	157.425	347.114	124.776
3.89944	166.885	358.862	117.591
3.96443	185.758	368.604	137.83
4.02942	185.815	386.741	138.295
4.09441	198.52	358.928	149.587
4.1594	209.698	365.064	137.168
4.2244	231.395	308.983	142.982
4.28939	258.924	295.335	162.223
4.35438	264.244	273.484	163.262
4.41937	291.12	233.552	180.38
4.48436	297.804	162.275	162.319
4.54935	306.244	103.047	191.567
4.61434	332.187	73.52	203.179
4.67933	336.091	64.976	221.954
4.74432	343.246	62.816	217.31
4.80931	335.642	54.581	242.559
4.8743	334.474	58.089	224.488
4.93929	352.897	50.686	245.557
5.00428	331.97	53.928	271.576
5.06927	342.402	51.362	256.939
5.13426	327.743	38.614	220.78
5.19926	321.835	17.865	181.302
5.26425	352.411	17.87	193.058
5.32924	324.727	15.337	179.46
5.39423	340.456	11.017	180.582
5.45922	334.176	6.02	185.735
5.52421	313.921	15.233	202.282
5.5892	318.56	13.107	159.292
5.65419	321.663	12.807	173.789
5.71918	334.036	19.6	184.894
5.78417	321.631	27.086	171.437
5.84916	303.292	17.274	184.895
5.91415	306.043	15.066	187.603
5.97914	329.52	9.916	207.74
6.04413	317.417	12.827	214.126
6.10913	290.284	18.859	221.22
6.17412	335.461	32.564	211.886
6.23911	340.984	33.597	211.975
6.3041	334.056	26.899	227.153
6.36909	348.927	36.172	225.485
6.43408	322.892	38.409	218.977
6.49907	316.125	37.786	184.487
6.56406	302.437	43.146	195.315
6.62905	317.52	56.908	206.105
6.69404	276.581	58.737	240.186
6.75903	274.262	56.495	224.526
6.82402	298.184	34.096	234.604
6.88901	327.402	37.77	218.872
6.954	309.956	36.898	223.297
7.019	302.109	35.09	210.915
7.08399	329.992	26.105	197.078
7.14898	283.833	27.358	194.185
7.21397	275.179	36.622	186.165
7.27896	272.797	37.39	187.184
7.34395	270.323	39.833	179.42
7.40894	273.297	71.388	173.542
7.47393	231.577	130.972	185.704
7.53892	246.463	199.883	177.884
7.60391	216.064	267.455	174.202
7.6689	229.783	349.215	176.542
7.73389	245.312	329.143	170.559
7.79888	241.728	269.834	144.732
7.86387	289.629	219.726	155.983
7.92886	279.984	113.593	171.39
7.99386	346.149	61.895	188.427
8.05885	320.473	24.368	198.766
8.12384	303.12	13.277	204.91
8.18883	310.46	11.103	212.625
8.25382	324.305	19.838	229.183
8.31881	325.322	36.629	244.518
8.3838	320.919	31.971	246.228
8.44879	334.308	41.275	232.667
8.51378	329.156	39.942	234.246
8.57877	336.665	28.715	222.639
8.64376	312.337	24.999	242.161
8.70875	307.686	24.676
8.77374	277.192	20.051
