# Supplementary material for: Hybrid endosomal coats contain different classes of sorting nexins
Source: EMBO J. 2026 Feb 16;45(7):2278–305. doi: 10.1038/s44318-026-00716-0 (PMC13043683; doi:10.1038/s44318-026-00716-0)
Supplement: Supplementary file 4 — Source data Fig. 3 [file 44318_2026_716_MOESM4_ESM.zip › SD Figure 3/SNX-BAR_coat.xlsx]

## Sheet: Feuil1
distance (μm)	Cy5,5	SNX-BAR-GFP	mScarletI-SNX3
0	667.575	25.669	5.6787
0.06499	650.278	22.278	4.9977
0.12998	668.015	20.271	3.3838
0.19497	700.431	20.847	8.9886
0.25996	622.061	20.611	4.0545
0.32495	690.394	26.708	7.2922
0.38994	692.815	25.68	11.8728
0.45493	690.441	25.826	1.7518
0.51993	643.402	25.901	8.9627
0.58492	635.167	18.263	3.1147
0.64991	620.806	33.141	8.1143
0.7149	592.136	60.48	7.6327
0.77989	534.354	67.164	4.9199
0.84488	452.148	106.295	3.938
0.90987	391.287	152.624	3.9757
0.97486	337.283	211.233	-0.059
1.03985	294.961	233.59	6.3287
1.10484	293.133	270.474	0.0843
1.16983	318.376	268.455	6.6082
1.23482	265.756	256.624	10.6171
1.29981	297.283	270.973	7.3239
1.3648	283.572	279.552	-1.2513
1.4298	285.479	282.002	5.2126
1.49479	294.109	276.828	5.1755
1.55978	287.605	321.485	7.7417
1.62477	283.536	282.943	4.3575
1.68976	299.663	305.43	11.4501
1.75475	276.302	277.906	5.0243
1.81974	288.341	269.933	4.3293
1.88473	300.376	265.881	4.3249
1.94972	303.711	243.656	2.8982
2.01471	304.443	253.984	5.3767
2.0797	308.734	247.81	6.8309
2.14469	338.462	248.365	8.2024
2.20968	434.04	235.885	6.6661
2.27467	466.269	165.2	8.018
2.33966	542.392	126.893	10.0087
2.40466	612.984	74.324	5.9136
2.46965	605.349	44.102	5.5388
2.53464	619.634	28.164	2.5259
2.59963	648.297	23.186	4.6514
2.66462	632.247	8.286	2.1235
2.72961	617.064	14.123	5.662
2.7946	615.901	13.221	4.9819
2.85959	626.003	12.442	1.8831
2.92458	617.221	19.153	4.6653
2.98957	617.932	21.791	7.9848
3.05456	646.8	22.334	2.3603
3.11955	598.44	24.059	9.4263
3.18454	597.966	11.535	3.4007
3.24953	587.488	14.915	5.5314
3.31453	569.473	15.214	3.6785
3.37952	582.09	22.492	4.6658
3.44451	625.062	21.383	2.6217
3.5095	618.046	23.834	4.5812
3.57449	572.703	29.091	5.4703
3.63948	581.535	38.092	4.4603
3.70447	543.665	58.354	6.1459
3.76946	457.908	88.461	6.334
3.83445	384.785	144.255	7.6914
3.89944	367.637	209.342	8.1634
3.96443	326.18	252.055	8.5735
4.02942	282.323	285.905	8.1897
4.09441	269.12	308.495	13.0334
4.1594	260.163	306.098	6.5554
4.22439	289.712	311.143	5.9869
4.28939	315.957	280.365	8.2048
4.35438	349.612	240.771	10.5231
4.41937	452.258	206.86	4.6496
4.48436	497.992	146.746	3.8309
4.54935	573.5	104.599	6.8357
4.61434	636.705	70.971	8.8356
4.67933	601.778	45.518	5.1592
4.74432	661.666	31.339	4.6348
4.80931	643.951	30.844	8.0059
4.8743	663.161	30.326	7.1376
4.93929	650.612	20.06	6.7582
5.00428	643.113	21.658	9.1287
5.06927	665.893	21.075	6.5065
5.13426	637.119	17.095	2.1203
5.19926	645.343	20.897	2.3723
5.26425	695.449	19.567	4.5176
5.32924	676.18	19.528	7.8733
5.39423	613.07	20.657	2.4259
5.45922	626.376	14.379	5.3853
5.52421	658.09	21.848	2.7513
5.5892	622.038	26.409	8.1633
5.65419	625.783	15.03	3.8365
5.71918	620.221	16.248	6.6373
5.78417	621.064	21.738	6.8411
5.84916	594.311	24.349	4.8977
5.91415	602.659	19.531	6.2512
5.97914	605.712	20.341	8.6206
6.04413	593.762	23.148	2.0199
6.10913	629.474	33.175	2.9083
6.17412	589.85	55.013	3.5287
6.23911	524.301	77.459	6.2911
6.3041	419.723	112.371	2.8739
6.36909	393.883	163.84	2.2021
6.43408	326.596	192.76	1.865
6.49907	277.984	220.17	10.8042
6.56406	255.31	263.936	8.8468
6.62905	236.208	286.501	7.4711
6.69404	231.445	292.214	7.418
6.75903	253.28	306.854	11.3866
6.82402	206.328	273.449	4.2086
6.88901	250.974	249.657	7.9852
6.954	237.83	242.5	2.8297
7.01899	249.613	245.446	9.9844
7.08399	257.745	247.132	10.5602
7.14898	326.081	227.843	6.2283
7.21397	367.001	216.708	0.9151
7.27896	440.94	147.44	11.644
7.34395	486.987	94.893	4.8714
7.40894	577.004	79.902	6.7619
7.47393	585.548	60.737	4.3804
7.53892	610.09	43.254	8.4924
7.60391	600.855	31.174	11.259
7.6689	596.063	21.262	1.5002
7.73389	623.22	24.223	2.9514
7.79888	554.529	19.327	10.5053
7.86387	594.248	24.423	6.3565
7.92886	585.832	30.426	8.1753
7.99385	592.688	21.91	12.2806
8.05885	583.074	37.427	6.4421
8.12384	519.241	57.242	4.1674
8.18883	484.253	100.957	5.9795
8.25382	407.495	128.876	8.0113
8.31881	339.83	171.309	7.5313
8.3838	322.887	220.371	1.9046
8.44879	312.665	290.863	2.8901
8.51378	323.052	276.213	3.4602
8.57877	304.684	279.81	7.6679
8.64376	356.542	279.251	7.7011
8.70875	388.723	223.823	6.2188
8.77374	496.361	166.165	5.9966
8.83873	572.741	135.089	9.3522
8.90372	629.048	76.656	9.6882
8.96872	586.747	54.288	10.2429
9.03371	616.681	42.998	0.4079
