# Supplementary material for: Hybrid endosomal coats contain different classes of sorting nexins
Source: EMBO J. 2026 Feb 16;45(7):2278–305. doi: 10.1038/s44318-026-00716-0 (PMC13043683; doi:10.1038/s44318-026-00716-0)
Supplement: Supplementary file 4 — Source data Fig. 3 [file 44318_2026_716_MOESM4_ESM.zip › SD Figure 3/fig3D_diameter_under_heterogenous_coat.xlsx]

## Sheet: Feuil1
tube diameter under coat (nm)
23.4051
18.4351
15.1671
23.9635
22.4716
17.8858
19.8476
17.5922
23.058
23.6195
19.7312
18.3845
21.096
22.4896
21.0913
21.363
20.5055
24.2466
28.2862
25.4479
24.7446
19.8295
23.9697
23.2503
20.5092
21.7398
22.4644
18.229
25.9469
21.4154
31.8915
16.58
16.0181
26.1003
22.5425
16.7246
21.8151
24.2466
24.8955
21.582
22.6773
21.9281
18.362
27.6216
19.1268
21.6097
23.7361
20.0298
19.3528
26.8257
24.7397
21.0233
20.2493
20.523
17.0151
17.9448
21.8119
20.487
27.195
27.0064
22.5208
17.2256
25.0735
21.2828
19.1712
21.3023
19.9028
23.1702
23.5477
23.9647
19.3643
16.861
15.0338
15.9532
19.9914
18.5963
20.1142
21.3202
18.8618
33.0623
14.223
18.8859
20.1372
19.0162
20.3855
23.0521
16.1014
24.5129
18.5841
20.4834
30.7919
30.2088
20.4911
27.0951
34.9926
21.3336
24.2692
29.4374
35.5979
23.8992
21.643
20.9982
25.6112
24.4876
22.026
22.7409
20.4081
24.187
24.3625
25.9014
24.0372
26.0299
29.7245
20.5491
22.2168
24.5092
25.4285
29.8527
30.078
23.5077
21.409
28.1693
23.7884
26.8106
23.5599
33.0963
18.1406
35.791
28.7564
29.2008
19.5366
27.6217
25.999
26.7804
26.3009
35.243
22.5277
23.9305
24.9194
27.3877
21.8222
26.9399
26.0334
31.9384
24.3016
27.671
24.5861
25.2996
24.8022
19.1391
26.5797
22.2901
18.0989
25.1147
27.0472
25.7157
28.15
21.6362
24
22.6
11.7
19
16.6
22
17.6
16.4
19.7
18.7
19.3
20.7
10.3
22.6
15.6
18
14.1
22.3
20.6
19.8
25.8
19.7
17.3
22.3
11.8
17.1
13.5
23.9
17.2
19.8
22.4
21.3
19.5
18.4
14.9
15
15.6
21.7
18.5
19
25
15.5
14.8
16.9
22.7
14.9
18.6
14.9
15.9
21.6
19.7
18.4
19.6
24.3
17.3
23.3
22
26.5
22.4
18.8
15
10.6
19.7
20.1
20
14.2
20.3
25.4
19.1
12.5
15.3
14.1
21.3
27.7
20.4
16.4
17.3
21.6
11.2
14.8
16.4
21.8
21.9
27.4
22.6
19.5
20.3
16.2
14.8
17.8
16.7
15.9
19.1
22.4
20.5
19.8
12.9
13
18.5
16.3
19.8
22.5
26.1
19.3
21.9
37.6
20.4
23.8
30
26.5
24.1
23.4
19.9
16.7
24.3
13.2
29.2
