# Supplementary material for: Hybrid endosomal coats contain different classes of sorting nexins
Source: EMBO J. 2026 Feb 16;45(7):2278–305. doi: 10.1038/s44318-026-00716-0 (PMC13043683; doi:10.1038/s44318-026-00716-0)
Supplement: Supplementary file 4 — Source data Fig. 3 [file 44318_2026_716_MOESM4_ESM.zip › SD Figure 3/fig3C_diameter_under_heterogenous_coat.xlsx]

## Sheet: Feuil1
uncoated tube radius (nm)	tube diameter under coat (nm)
40.4943	23.4051
35.3793	18.4351
39.9427	15.1671
45.4203	23.9635
53.2086	22.4716
31.433	17.8858
53.6421	19.8476
35.6504	17.5922
44.5384	23.058
39.928	23.6195
34.7454	19.7312
32.615	18.3845
35.5476	21.096
59.5684	22.4896
36.8291	21.0913
39.9608	21.363
53.4246	20.5055
63.803	24.2466
77.7846	28.2862
49.6472	25.4479
44.3022	24.7446
49.3979	19.8295
66.8431	23.9697
64.7168	23.2503
44.0202	20.5092
89.5865	21.7398
66.677	22.4644
38.3014	18.229
47.2716	25.9469
46.0176	21.4154
59.2891	31.8915
35.618	16.58
43.0205	16.0181
94.5367	26.1003
47.5354	22.5425
42.6037	16.7246
105.049	21.8151
68.9218	24.2466
60.4554	24.8955
45.9742	21.582
45.5079	22.6773
45.4289	21.9281
45.7921	18.362
57.5271	27.6216
33.8088	19.1268
36.0567	21.6097
74.6558	23.7361
34.4258	20.0298
43.2571	19.3528
122.067	26.8257
53.8874	24.7397
88.9205	21.0233
41.8841	20.2493
64.0368	20.523
28.1043	17.0151
39.1723	17.9448
47.7805	21.8119
65.2554	20.487
84.6051	27.195
92.6221	27.0064
93.1981	22.5208
32.7261	17.2256
52.4598	25.0735
40.5958	21.2828
37.3433	19.1712
43.0253	21.3023
32.3269	19.9028
64.5534	23.1702
62.9873	23.5477
59.8056	23.9647
80.6231	19.3643
38.7677	16.861
30.6252	15.0338
44.9888	15.9532
56.6844	19.9914
32.7708	18.5963
43.7945	20.1142
36.0684	21.3202
29.7509	18.8618
71.4933	33.0623
39.2355	14.223
59.2974	18.8859
60.6335	20.1372
34.6317	19.0162
95.4356	20.3855
52.6237	23.0521
58.2565	16.1014
33.2903	24.5129
30.9555	18.5841
30.7623	20.4834
47.8587	30.7919
56.6263	30.2088
34.2009	20.4911
54.669	27.0951
101.551	34.9926
37.5131	21.3336
31.3811	24.2692
49.4326	29.4374
50.5964	35.5979
52.8999	23.8992
44.4064	21.643
49.3651	20.9982
35.4294	25.6112
39.0129	24.4876
46.08	22.026
43.5627	22.7409
57.9662	20.4081
46.2839	24.187
55.4595	24.3625
58.451	25.9014
80.7622	24.0372
42.4058	26.0299
37.5349	29.7245
41.649	20.5491
75.4587	22.2168
43.6896	24.5092
35.8246	25.4285
83.596	29.8527
43.8916	30.078
68.0356	23.5077
39.6596	21.409
40.1053	28.1693
66.3774	23.7884
92.6786	26.8106
47.2211	23.5599
57.2792	33.0963
49.385	18.1406
48.9839	35.791
45.5266	28.7564
60.1118	29.2008
33.1588	19.5366
43.8153	27.6217
89.7985	25.999
39.4521	26.7804
88.827
56.0694	26.3009
45.9315	35.243
61.8805	22.5277
47.2215	23.9305
50.1464	24.9194
39.1962	27.3877
68.6162	21.8222
99.2141	26.9399
47.6985	26.0334
75.1617	31.9384
44.1602	24.3016
110.025	27.671
81.1716	24.5861
48.1248	25.2996
60.9143	24.8022
31.9206	19.1391
55.7326	26.5797
52.1102	22.2901
26.6168	18.0989
35.8218	25.1147
39.508	27.0472
40.7799	25.7157
57.4093	28.15
45.6171	21.6362
55.8	24
39.7	22.6
22.8	11.7
47.2	19
45.2	16.6
66.3	22
49.7	17.6
47.1	16.4
37.5	19.7
59.5	18.7
39.7	19.3
42.4	20.7
40.8	10.3
61.6	22.6
69.6	15.6
64.8	18
38	14.1
44.3	22.3
48.9	20.6
53.6	19.8
85.8	25.8
64	19.7
30.7	17.3
41.1	22.3
31.6	11.8
37.6	17.1
32.2	13.5
50.7	23.9
29.1	17.2
44.2	19.8
42	22.4
42.4	21.3
50.2	19.5
48.4	18.4
36.5	14.9
36.4	15
38.9	15.6
51.7	21.7
115	18.5
46.6	19
52.3	25
30	15.5
30.7	14.8
31.6	16.9
53.7	22.7
53.7	14.9
73.1	18.6
25.4	14.9
56.4	15.9
38	21.6
65.1	19.7
31.3	18.4
68.3	19.6
43.8	24.3
53.2	17.3
46.6	23.3
40.3	22
66.8	26.5
55.7	22.4
65.2	18.8
44.3	15
24.9	10.6
55.3	19.7
47.9	20.1
112.6	20
41.7	14.2
52.3	20.3
76.1	25.4
80.5	19.1
48.1	12.5
34.6	15.3
35.3	14.1
62.3	21.3
92.2	27.7
57.4	20.4
44.8	16.4
50.5	17.3
36.7	21.6
29.7	11.2
35	14.8
70	16.4
52.2	21.8
54.9	21.9
57.6	27.4
47.7	22.6
36.6	19.5
60	20.3
98.9	16.2
44.3	14.8
58.2	17.8
59.5	16.7
48.9	15.9
82	19.1
54.9	22.4
37.4	20.5
36.4	19.8
36.4	12.9
30	13
49.2	18.5
40.5	16.3
38.2	19.8
51.1	22.5
57.6	26.1
77.5	19.3
74.4	21.9
57.9	37.6
44.8	20.4
56.7	23.8
181.1	30
98.5	26.5
84.4	24.1
81.2	23.4
82.7	19.9
43.2	16.7
62.6	24.3
67.8	13.2
45.8	29.2
