# Supplementary material for: Hybrid endosomal coats contain different classes of sorting nexins
Source: EMBO J. 2026 Feb 16;45(7):2278–305. doi: 10.1038/s44318-026-00716-0 (PMC13043683; doi:10.1038/s44318-026-00716-0)
Supplement: Supplementary file 4 — Source data Fig. 3 [file 44318_2026_716_MOESM4_ESM.zip › SD Figure 3/SNX-BAR_SNX3_coat.xlsx]

## Sheet: Feuil1
distance (μm)	Cy5,5	SNX-BAR-GFP	mScarletI-SNX3
0	1264.59	59.841	308.675
0.06499	1252.41	46.242	326.511
0.12998	1327.27	53.958	336.518
0.19497	1304.35	91.503	345.027
0.25996	1297.5	108.138	380.481
0.32495	1208.92	119.064	391.269
0.38994	1074.64	113.463	449.062
0.45493	907.904	202.329	485.107
0.51993	798.691	277.08	564.428
0.58492	700.169	298.092	658.981
0.64991	664.808	378.456	722.461
0.7149	624.784	373.215	741.805
0.77989	609.04	378.873	774.949
0.84488	579.145	384.513	776.844
0.90987	538.385	370.848	690.585
0.97486	527.253	351.93	695.886
1.03985	511.001	353.565	706.874
1.10484	511.787	310.56	657.133
1.16983	510.327	293.004	623.944
1.23482	512.906	304.983	611.317
1.29981	511.341	277.089	573.707
1.3648	526.625	287.07	573.674
1.4298	551.309	331.512	621.531
1.49479	617.845	340.878	646.071
1.55978	750.01	324.876	617.712
1.62477	859.694	280.482	560.595
1.68976	954.787	204.876	460.183
1.75475	1029.98	160.812	370.15
1.81974	1057.35	115.95	278.268
1.88473	1116.37	100.581	238.759
1.94972	1113.04	69.165	189.446
2.01471	1126.27	55.662	166.315
2.0797	1150.49	35.301	180.444
2.14469	1133.68	35.355	191.122
2.20968	1172	44.094	189.665
2.27467	1134.26	48.576	194.599
2.33966	1188.38	39.738	199.422
2.40466	1122.51	29.187	207.064
2.46965	1105.01	41.403	199.639
2.53464	1157.82	36.828	220.041
2.59963	1153.82	20.799	188.762
2.66462	1126.38	45.663	193.225
2.72961	1096.76	47.202	209.026
2.7946	1044.9	48.354	207.237
2.85959	1027.93	86.451	245.556
2.92458	972.067	112.194	268.764
2.98957	845.899	141.252	331.799
3.05456	722.375	166.218	392.517
3.11955	599.005	225.906	568.237
3.18454	553.914	282.84	615.554
3.24953	517.434	325.344	671.936
3.31453	499.686	354.018	686.839
3.37952	502.007	344.325	664.88
3.44451	504.287	385.923	687.69
3.5095	502.904	409.41	691.218
3.57449	501.441	363.6	680.564
3.63948	498.706	393.729	685.109
3.70447	501.736	410.595	709.239
3.76946	495.716	401.13	712.678
3.83445	499.272	420.333	696.753
3.89944	499.784	411.495	702.617
3.96443	508.454	423.459	652.011
4.02942	504.843	477.558	666.7
4.09441	501.352	467.07	692.812
4.1594	504.759	513.03	732.86
4.22439	508.868	527.517	771.664
4.28939	507.961	508.497	765.717
4.35438	504.823	461.136	762.637
4.41937	510.5	449.016	804.848
4.48436	527.076	439.62	763.823
4.54935	565.373	454.56	778.783
4.61434	627.572	392.961	716.813
4.67933	721.125	397.485	661.729
4.74432	839.806	321.42	557.669
4.80931	967.947	203.589	421.206
4.8743	1058.05	102.069	348.377
4.93929	1118.95	97.842	274.578
5.00428	1125.15	69.447	243.455
5.06927	1162.05	67.275	224.948
5.13426	1159.54	42.057	241.646
5.19926	1174.19	40.305	228.298
5.26425	1139.34	61.41	225.159
5.32924	1132.61	48.78	228.227
5.39423	1133.31	59.772	239.756
5.45922	1123.95	53.811	190.52
5.52421	1142.26	39.885	224.118
5.5892	1130.35	65.739	200.663
5.65419	1141.86	45.84	212.191
5.71918	1131.61	50.712	230.835
5.78417	1109.81	39.048	241.792
5.84916	1113.35	36.471	236.499
5.91415	1121.98	42.594	244.09
5.97914	1099.66	81.504	268.394
6.04413	1116.18	72.738	240.866
6.10913	1110.32	89.13	286.879
6.17412	1087.67	99.507	314.749
6.23911	1013.52	105.387	367.717
6.3041	961.718	172.866	433.401
6.36909	765.168	227.991	493.729
6.43408	643.327	285.192	583.519
6.49907	566.161	299.781	658.911
6.56406	521.097	357.324	654.38
6.62905	503.714	424.671	678.297
6.69404	499.617	389.382	721.104
6.75903	502.41	456.846	758.65
6.82402	500.041	393.21	746.825
6.88901	499.217	400.089	711.519
6.954	502.455	380.967	761.168
7.01899	497.497	339.666	731.056
7.08399	508.971	388.104	711.548
7.14898	521.665	382.221	693.38
7.21397	561.364	372.351	693.896
7.27896	581.478	336.543	683.153
7.34395	663.091	340.428	638.673
7.40894	718.499	285.438	591.48
7.47393	763.673	294.912	599.399
7.53892	741.301	319.494	602.302
7.60391	678.703	336.432	573.358
7.6689	620.298	372.375	618.6
7.73389	527.138	338.748	633.859
7.79888	513.466	359.073	736.531
7.86387	507.475	355.638	756.116
7.92886	516.844	343.629	772.352
7.99385	518.264	393.423	705.127
8.05885	521.86	426.591	741.385
8.12384	524.33	401.178	750.616
8.18883	523.94	419.994	739.156
8.25382	556.909	382.89	747.134
8.31881	582.02	373.041	741.246
8.3838	636.764	387.894	710.818
8.44879	705.529	355.692	737.801
8.51378	845.382	277.203	680.721
8.57877	983.37	212.367	610.094
8.64376	1123.12	159.303	456.748
8.70875	1171.53	109.902	365.632
8.77374	1217.94	60.855	293.65
8.83873	1294.67	75.783	304.113
8.90372	1258.48	62.76	268.716
8.96872	1292.66	35.058	238.81
9.03371	1259.95	38.943	242.914
