# Supplementary material for: Hybrid endosomal coats contain different classes of sorting nexins
Source: EMBO J. 2026 Feb 16;45(7):2278–305. doi: 10.1038/s44318-026-00716-0 (PMC13043683; doi:10.1038/s44318-026-00716-0)
Supplement: Supplementary file 4 — Source data Fig. 3 [file 44318_2026_716_MOESM4_ESM.zip › SD Figure 3/Fig3H_line_scan_cargos.xlsx]

## Sheet: Feuil1
distance (μm)	Cy5.5	Vps10-488	Ear1-547
0.13	57	4.8333	6.6667
0.195	59	6	6
0.26	57.3333	3.1667	5.6667
0.325	56.3333	8.3333	6.5
0.39	57	8.1667	6.5
0.455	58.1667	6.3333	6.1667
0.52	63	4.5	6.6667
0.585	63	9.5	7.1667
0.65	64.6667	14.5	9.5
0.715	65.5	20.1667	16
0.78	61.3333	28.3333	23.6667
0.845	57	29.5	32
0.91	56.5	27.1667	41.1667
0.975	51.1667	33.5	51.8333
1.04	48.3333	35	63.1667
1.105	41	34.3333	72.1667
1.17	34.8333	36.3333	75.6667
1.235	29.1667	39.3333	80.1667
1.3	25	43.5	82.1667
1.365	24.5	44	82.6667
1.43	23.8333	37.3333	82.8333
1.495	21.8333	41.3333	82.8333
1.56	23.3333	47.3333	82.8333
1.625	24.8333	42.8333	83
1.69	22	38.5	82.5
1.755	19.3333	36.6667	82.3333
1.82	22.1667	35.3333	82.1667
1.885	23.6667	31	81.5
1.95	25.8333	32.1667	80.5
2.015	26.6667	23.8333	80.1667
2.08	29.1667	22.5	76.5
2.145	36	20.3333	66
2.21	41.3333	14	50.5
2.275	50.1667	14.8333	37.1667
2.34	58.5	12.1667	29.6667
2.405	65.5	12.5	26.6667
2.47	70.5	16.1667	25.3333
2.535	68.5	17.3333	24.6667
2.6	62.8333	14	23.5
2.665	65.1667	13.8333	22.3333
2.73	65.5	18	21.6667
2.795	63.1667	18	21.6667
2.86	59.6667	16.1667	22.1667
2.925	64	17	23.5
2.99	59.5	17.8333	23.5
3.055	63.3333	14.8333	22.6667
3.12	58.6667	15.3333	22.6667
3.185	59.3333	18.1667	22.1667
3.25	61.1667	22.5	22.1667
3.315	62.5	24.8333	24.6667
3.38	62.1667	29	29.5
3.445	63.3333	28.5	31.5
3.51	67	26.3333	32.3333
3.575	61.3333	26.5	32.1667
3.64	61.8333	20.5	30
3.705	62.3333	17.3333	28.3333
3.77	62.3333	15.1667	24.5
3.835	61.8333	16.6667	22
3.9	59.5	18	19.1667
3.965	64.6667	19.5	19.1667
4.03	65	20.3333	21.8333
4.095	62.8333	17	24
4.16	64.8333	15.8333	22.8333
4.225	58.5	14.6667	21.8333
4.29	54	13.6667	18.5
4.355	53	13.8333	14
4.42	54.3333	18.6667	11.6667
4.485	53.1667	21.3333	13.3333
4.55	53.3333	19	15.1667
4.615	54.5	15.8333	15.8333
4.68	54.8333	11.6667	16.5
4.745	55.1667	16.1667	17.8333
4.81	55.1667	23.1667	21
4.875	53.1667	24.8333	23.8333
4.94	53.1667	23.1667	26.1667
5.005	50.5	20	28.6667
5.07	49.3333	15.8333	29.6667
5.135	49.8333	11.3333	27
5.2	50	10.3333	20.1667
5.265	54.6667	8	12.1667
5.33	58	6.3333	9.5
5.395	58.6667	5.6667	10
5.46	58.8333	14	12.6667
5.525	59.8333	14.5	16.3333
5.59	56.3333	13.8333	18.5
5.655	56.1667	15.6667	19.3333
5.72	58.6667	12.6667	19.5
5.785	56.8333	14.1667	21.6667
5.85	58.1667	13	23.6667
5.915	58.1667	14	24.6667
5.98	58	10	24
6.045	62.3333	11.8333	20
6.11	63.5	14.6667	17.1667
6.175	70.5	16.6667	16.6667
6.24	71.6667	17.3333	19.1667
6.305	68.3333	14.6667	22.8333
6.37	67	14.8333	26.5
6.435	70.3333	15.1667	25.6667
6.5	69.6667	18.5	24.8333
6.565	72.5	15.5	24
6.63	72.1667	15.8333	23.6667
6.695	71.5	21.8333	24.3333
6.76	73.5	25.5	28
6.825	62.6667	31.5	33.6667
6.89	59.6667	38	42.1667
6.955	54.5	38.8333	53.5
7.02	47.8333	45.6667	66.5
7.085	35.8333	46.1667	74.1667
7.15	31.1667	49.5	76.1667
7.215	27.6667	47.6667	76.3333
7.28	23.6667	47.3333	76.8333
7.345	23.6667	51.5	78.8333
7.41	23.5	55.5	79.8333
7.475	21	49.5	82
7.54	22.5	47.5	82.8333
7.605	22.6667	49.3333	82.3333
7.67	22.3333	47.3333	80.3333
7.735	20.3333	41.8333	75.3333
7.8	28.6667	35.8333	67.3333
7.865	33.5	31.1667	54.1667
7.93	39.3333	27.6667	43.1667
7.995	47.8333	26.6667	36.5
8.06	50.8333	22.3333	32.3333
8.125	51.3333	21	28.6667
8.19	52.6667	17.3333	25.8333
8.255	56.3333	14.3333	22.5
8.32	59	10.6667	20.8333
8.385	68	12.8333	18.1667
8.45	70.3333	13.6667	14.8333
8.515	75.5	11	12.6667
8.58	77.3333	14.8333	10.6667
8.645	82.8333	17.6667	10
8.71	86.8333	15.5	9.1667
8.775	87.6667	18.6667	8.6667
8.84	85.3333	16.5	9
8.905	88.3333	12.3333	12.1667
8.97	85	14.1667	15
9.035	85.6667	17	17
9.1	80.8333	14.6667	17.5
9.165	77.8333	17.5	16.1667
