# Supplementary material for: Hybrid endosomal coats contain different classes of sorting nexins
Source: EMBO J. 2026 Feb 16;45(7):2278–305. doi: 10.1038/s44318-026-00716-0 (PMC13043683; doi:10.1038/s44318-026-00716-0)
Supplement: Supplementary file 5 — Source data Fig. 4 [file 44318_2026_716_MOESM5_ESM.zip]

Archive with 11 entries (10 files):
- SD Figure 4/
- SD Figure 4/Fig4B_SNX-BAR-GFP.tif
- SD Figure 4/.DS_Store
- __MACOSX/SD Figure 4/._.DS_Store
- SD Figure 4/Fig4D_SNX3_coats_add_SNX-BAR-GFP_all_chanels.tif
- SD Figure 4/fig4B_Cy5-5_PE.tif
- SD Figure 4/Fig4D_SNX3_coats_all_chanels.tif
- SD Figure 4/Fig4B_All_channel_and_merged_labelled.tif
- SD Figure 4/Fig4D_SNX3_coats_add_SNX-BAR-GFP_merged.tif
- SD Figure 4/Fig4B_All_channel_and_merged.tif
- SD Figure 4/Fig4B_mSCarletI-SNX3.tif
