# Supplementary material for: Hybrid endosomal coats contain different classes of sorting nexins
Source: EMBO J. 2026 Feb 16;45(7):2278–305. doi: 10.1038/s44318-026-00716-0 (PMC13043683; doi:10.1038/s44318-026-00716-0)
Supplement: Supplementary file 6 — Source data Fig. 5 [file 44318_2026_716_MOESM6_ESM.zip]

Archive with 16 entries (15 files):
- SD Figure 5/
- SD Figure 5/SNX-BAR-GFP.tif
- SD Figure 5/Fig5B_GFP-SNXs_pure_vs_heterogenous_coats.xlsx
- SD Figure 5/.DS_Store
- __MACOSX/SD Figure 5/._.DS_Store
- SD Figure 5/1-2_SNX-BAR-SNX3.tif
- SD Figure 5/GFP-SNX3.tif
- SD Figure 5/GFP-SNX3_in_pure_and_heterogenous_coats_vs_tube_radius.xlsx
- SD Figure 5/Fig5H_mean_GFP-SNX3_in_pure_and_heterogenous_coats.xlsx
- SD Figure 5/SNX-BAR-GFP_SNX3.tif
- SD Figure 5/Fig5D_SNX-GFP_intentity_vs_tube_radius.xlsx
- SD Figure 5/Fig5C_GFP-SNXs_pure_vs_heterogenous_coats.xlsx
- SD Figure 5/GFP-SNX3_SNX-BAR.tif
- SD Figure 5/2-1_SNX-BAR-SNX3.tif
- SD Figure 5/Fig5D_SNX-GFP_intentity.xlsx
- SD Figure 5/SNX3.tif
