# Supplementary material for: Hybrid endosomal coats contain different classes of sorting nexins
Source: EMBO J. 2026 Feb 16;45(7):2278–305. doi: 10.1038/s44318-026-00716-0 (PMC13043683; doi:10.1038/s44318-026-00716-0)
Supplement: Supplementary file 6 — Source data Fig. 5 [file 44318_2026_716_MOESM6_ESM.zip › SD Figure 5/Fig5B_GFP-SNXs_pure_vs_heterogenous_coats.xlsx]

## Sheet: Feuil1
uncoated tube radius (nm)	GFP-SNX3		uncoated tube radius (nm)	GFP-SNX3 (mixed)		uncoated tube radius (nm)	SNX-BAR-GFP		uncoated tube radius (nm)	SNX-BAR-GFP (mixed)
35.9461	460.3		52.2292	381.8		31.3078	171.564		59.9115	182.216
29.399	476.9		82.2684	370.994		40.9601	271.383		53.4958	163.329
37.9829	323.1		75.9796	316.115		41.1591	226.159		82.8391	195.822
36.5324	511.56		59.5497	327.717		47.5393	285.166		98.2488	188.191
22.736	331.9		51.5148	363.7		51.7688	268.955		98.8893	62.4755
46.7663	465.43		55.3029	339.812		52.0864	284.168		94.5254	201.105
28.8569	426.8		57.6995	331.076		51.4534	229.141		80.1362	145.57
25.7465	387.7		83.5976	269.503		31.7274	294.87		69.1486	149.466
44.4248	548.2		83.8881	213.606		58.338	206.361		53.6539	143.117
37.8724	438.9		79.1466	257.789		32.5794	218.671		71.8187	161.63
46.0536	390.17		78.7689	224.072		34.1248	265.245		72.9294	175.392
34.2567	344.6		75.0401	231.565		26.1735	272.522		50.4659	150.323
54.5718	548.57		81.0987	249.102		53.454	205.163		40.5534	120.474
35.1093	359.5		103.376	274.718		46.5964	248.526		60.7547	168.842
39.4828	501.2		57.7556	214.091		31.0315	241.875		87.7474	185.289
36.7461	381		57.1154	233.45		44.818	251.911		62.9162	145.794
33.6199	421.9		52.1346	251.2		58.8932	180.46		44.2291	123.281
29.2358	398.9		56.2672	229.014		38.2283	280.195		44.8674	143.02
33.7041	374.1		66.3875	272.022		23.4935	269.652		54.434	160.607
24.4149	340.6		107.257	347.627		52.4814	185.875		42.2793	123.404
			52.3596	272.31		40.5368	174.88		48.3893	168.146
			48.3651	298.844		32.1367	245.595		36.2784	97.0391
			81.4102	313.754		24.9532	220.726		52.4021	150.822
			121.44	265.262		46.0051	204.862		75.4687	150.544
			64.1905	328.496		28.1088	259.173		83.1035	180.255
						41.6577	183.564		58.9399	168.812
						32.9333	290.85		64.3544	185.914
						46.5158	275.99		54.5148	163.982
						27.573	176.404		65.6056	174.09
						43.4534	168.249		58.2023	141.879
						53.3817	240.647		106.23	143.911
						25.0235	206.058		53.5031	129.573
						26.1725	180.034		56.1084	156.51
						32.0665	181.727		72.7228	178.981
						32.9105	233.469		43.2807	130.515
						24.8229	281.201		42.014	131.187
						32.6802	243.411		70.8754	34.8887
									62.2076	84.8826
									60.9896	182.285
									73.9695	171.975
									52.8629	155.801
									88.3884	201.114
									73.157	187.032
									98.4023	168.677
									66.7177	184.586
									82.7766	139.982
									109.13	126.326
									122.769	134.588
									51.7095	164.852
									37.6239	144.776
									52.7797	131.941
									84.3534	157.1
									56.9592	167.962
									70.5167	166.42
									46.2471	149.911
									69.2615	144.111
									72.4186	184.604
									72.6277	181.228
									81.8317	131.404
									59.1076	177.504
									61.5945	175.55
									65.4833	188.386
									59.7853	189.65
									67.5357	151.322
									51.6629	124.65
									60.2549	110.972
									65.8868	105.007
									50.3053	138.911
									56.2914	162.463
									122.567	118.796
									75.2547	174.9
									94.6785	89.2836
									35.3652	81.9547
									51.5615	156.6
									36.9655	66.3781
									55.8515	160.32
									40.0501	150.519
									52.9486	168.835
									83.6107	192.219
									88.1083	221.383
									70.5953	191.042
									46.5117	152.851
									41.3543	132.871
									44.9719	136.644
