# Supplementary material for: Hybrid endosomal coats contain different classes of sorting nexins
Source: EMBO J. 2026 Feb 16;45(7):2278–305. doi: 10.1038/s44318-026-00716-0 (PMC13043683; doi:10.1038/s44318-026-00716-0)
Supplement: Supplementary file 6 — Source data Fig. 5 [file 44318_2026_716_MOESM6_ESM.zip › SD Figure 5/GFP-SNX3_in_pure_and_heterogenous_coats_vs_tube_radius.xlsx]

## Sheet: Feuil1
uncoated tubes radius (nm)	GFP-SNX3		uncoated tubes radius (nm)	2:1 GFP-SNX3:SNX-BAR		uncoated tubes radius (nm)	1:2 GFP-SNX3:SNX-BAR
60.3115	408.496		67.9242	330.4		46.0647	130.3
57.3274	408.141		32.0489	329		47.5235	130.7
46.9677	394.607		87.2327	328.93		80.9285	109.57
43.2068	397.472		65.3373	294.69		57.6103	122.2
48.8361	413.091		104.408	300.69		67.1875	138.21
72.6942	482.387		109.422	283.48		51.5626	119.1
45.739	381.096		81.9621	306.48		96.1099	127.7
39.7407	394.697		43.0006	259.6		54.4435	130.1
49.9977	443.364		133.459	306.33		40.6988	92.34
33.8118	318.884		54.3262	277.2		65.8329	152.69
38.1921	353.35		47.4942	266.6		82.1894	157.08
50.8994	424.594		54.4875	284.9		60.5278	149.7
55.8077	482.223		75.0348	321.63		46.8271	131.9
45.9363	430.836		52.1051	288.4		58.4826	128.9
42.2685	342.912		90.0183	345.56		58.9884	155.9
33.1956	406.553		61.5834	306.1		73.5027	151.4
53.8834	413.41		83.3182	273.99		49.0424	79.978
43.0549	392.657		51.718	314.18		58.9796	136.32
71.1273	392.72		58.5559	316.7		49.3855	134.3
64.8784	438.286		47.4942	311.8		58.7538	141.2
43.4366	344.216		53.4905	328		82.6072	123.21
50.3994	430.597		62.7709	334.6		81.4416	130.22
42.7529	367.32		68.9791	318.18		129.925	130.74
55.6809	388.643		73.0834	240.38		128.921	143.88
			105.61	299.48		91.0372	144.22
			56.5327	319.6		79.7923	126.46
			70.2685	343.58		66.0337	137.61
			46.6585	278.1		66.67	120.06
			40.0611	294.1		54.6194	130.2
			80.8772	316.78		59.912	138
			97.8912	297.24		110.259	119.154
			75.2474	282.35		113.351	149.59
			50.1918	273.2		155.216	160.11
			58.6732	293.5		66.8467	131.71
			59.7361	236.3		49.5247	103.5
			55.6677	266.9		51.9585	117.4
			65.2413	312.6		83.3622	162.47
			45.3244	296.6		53.4245	97.33
			43.9536	297.5		62.5151	142.81
			48.1613	263.1		73.5907	148.47
			74.0012	282.6		48.2712	98.24
			78.4655	278.31		48.7184	96.18
			81.8008	302.6		117.434	133.13
			53.036	255		64.4379	132.14
			43.9756	274.4		56.518	97.05
			40.8528	298.4		57.5369	119.2
			45.9401	292.7		36.2932	84.59
			68.8559	270.25		94.4239	135.41
			48.8943	274.8		80.0342	133.05
			80.43	276.96		68.7401	133.04
			41.3512	278.9		75.1228	166.96
			36.2566	292.8		62.1112	121.5
			51.7679	322.8		62.6903	127.8
			79.7043	248.74		53.4685	98.07
			64.0537	281.3		112.178	147.9
			133.781	297.44		89.3219	64.28
			173.652	292.72		83.4722	128.32
			48.1906	255.3		53.5345	109.5
			113.234	246.98		52.2004	99.99
			86.8149	318.51		115.55	127.25
			76.347	320.89		97.8839	104.4
			56.2468	271.1		49.3415	114
			65.2039	282.8		65.6965	143.04
			67.4434	303.54		64.034	126.33
			79.5284	338.27		61.9491	116.112
						105.434	107.6
						119.289	109.79
						74.1625	116.25
						76.6988	142.79
						109.459	119.26
						69.4057	115.04
						61.3385	109.76
						62.0305	154.9
						55.1765	121.1
						74.9688	118.3
						67.0013	110.54
						50.9322	90.9
						81.5589	106.99
						38.2871	81.63
						90.4435	92.017
						94.0208	42.203
						45.9108	58.93
						83.4649	64.256
