# Supplementary material for: Hybrid endosomal coats contain different classes of sorting nexins
Source: EMBO J. 2026 Feb 16;45(7):2278–305. doi: 10.1038/s44318-026-00716-0 (PMC13043683; doi:10.1038/s44318-026-00716-0)
Supplement: Supplementary file 6 — Source data Fig. 5 [file 44318_2026_716_MOESM6_ESM.zip › SD Figure 5/Fig5H_mean_GFP-SNX3_in_pure_and_heterogenous_coats.xlsx]

## Sheet: Feuil1
percent SNX3	mean GFP-SNX3 intensity	SD
100	402	39
67	293	26
33	121	24
values are calculated using the data from figure 5G
