# Supplementary material for: Hybrid endosomal coats contain different classes of sorting nexins
Source: EMBO J. 2026 Feb 16;45(7):2278–305. doi: 10.1038/s44318-026-00716-0 (PMC13043683; doi:10.1038/s44318-026-00716-0)
Supplement: Supplementary file 6 — Source data Fig. 5 [file 44318_2026_716_MOESM6_ESM.zip › SD Figure 5/Fig5D_SNX-GFP_intentity_vs_tube_radius.xlsx]

## Sheet: Feuil1
uncoated tube radius (nm)	GFP-SNX3		uncoated tube radius (nm)	1:2 SNX-BAR-GFP:GFP-SNX3		uncoated tube radius (nm)	2:1 SNX-BAR-GFP:GFP-SNX3		uncoated tube radius (nm)	SNX-BAR-GFP
340.811	425.64		55.8	420.604		44.3	325.964		49.3	224.618
36.6	456.765		39.7	378.516		24.9	269.38		48.1	227.159
43.6	391.569		22.8	392.202		55.3	402.303		47.1	200.288
46.7	396.204		47.2	451.749		47.9	350.652		45.8	236.599
42.5	181.753		45.2	453.979		112.6	360.902		57.6	263.175
30.1	432		66.3	407		41.7	316.33		28.9	159.654
19.9	433.192		49.7	455.071		52.3	328.345		114.4	304.419
22.2	264.195		47.1	439.786		76.1	364.407		56.2	254.476
40.2	356.011		37.5	424.021		80.5	450.312		65.8	281.819
22.8	378.228		59.5	469.549		48.1	311.11		38.5	215.066
25.7	531.125		39.7	373.815		34.6	308.575		43.7	221.034
27	450.952		42.4	364.188		35.3	315.017		58.3	268.201
35.5	399.434		40.8	44.9133		62.3	358.205		58.4	266.039
30	444.246		61.6	483.265		92.2	296.509		63.4	253.893
27.7	497.276		69.6	474.956		57.4	356.631		49.3	250.531
24.1	489.971		64.8	463.771		44.8	328.425		29.1	193.876
35.3	380.551		38	419.061		50.5	371.209		37.5	232.938
30.8	433.393		44.3	415.829		36.7	237.775		42.8	247.494
31.3	294.218		48.9	377.672		29.7	294.16		66.7	297.586
46.9	384.964		53.6	359.094		35	321.731		27.3	202.004
46.9	575.026		85.8	464.181		70	300.095		40.2	209.437
44.3	356.449		64	467.647		52.2	342.43		71.8	240.174
62.9	421		30.7	371		54.9	305.182		32.2	185.354
58.5	414.782		41.1	389.324		57.6	314.701		37.9	194.094
25.2	479.294		31.6	392.5		47.7	248.847		45	178.504
46.6	438.684		37.6	395.97		36.6	301.06		41.7	229.536
27.9	454.671		32.2	381.099		60	306.164		30.4	203.821
21.4	500.542		50.7	401.304		98.9	396.271		61.3	280.338
28.9	467.562		29.1	292.344		44.3	360.749		35.5	177.864
51.5	482.406		44.2	406.154		58.2	328.043		49.4	244.064
48.4	495.932		42	410.133		59.5	342.53		35.4	206.846
47.7	493.549		42.4	350.318		48.9	312.594		65.8	289.245
18.8	364.169		50.2	324.479		82	211.878		29.4	150.754
21.9	584.661		48.4	302.889		54.9	341.234		38.6	203.636
33.4	593.872		36.5	404.288		37.4	283.088		50.5	240.835
34.4	290.677		36.4	401.156		36.4	281.987		34.5	222.812
45.2	529.745		38.9	411.501		36.4	338.761		41.1	222.22
45.2	433.709		51.7	425.336		30	313.715		112.7	305.544
36.8	335.992		115	440.33		49.2	365.357		46.8	242.559
58	441.424		46.6	451.475		40.5	355.302		42.6	235.534
27.2	443.284		52.3	193.884		38.2	321.124		34.3	170.613
			30	333.158		51.1	283.357		31	178.916
			30.7	373.996		57.6	273.95		41.6	220.139
			31.6	373.54		77.5	302.984		35.7	211.011
			53.7	438.874		74.4	311.97		42.9	196.542
			53.7	436.776		57.9	224.28		31.2	172.171
			73.1	474.171		44.8	226.886		48.6	250.925
			25.4	346.521		56.7	342.959		37.7	198.529
			56.4	404.666		181.1	382.256		34.5	191.109
			38	343.166		98.5	358.255		29.6	155.822
			65.1	431.048		84.4	370.878		74.7	325.874
			31.3	353.049		81.2	319.067		56	229.356
			68.3	402.326		82.7	352.361		50.5	224.476
			43.8	311.191		43.2	317.14		48.1	266.52
			53.2	426.304		62.6	323.851		45	267.159
			46.6	385.63		67.8	298.343		35.8	214.887
			40.3	394.962		45.8	250.309		46.8	143.035
			66.8	433.022					51.2	141.367
			55.7	372.977					62.9	154.935
			65.2	332.018					50.8	161.061
									69.4	181.731
									43.3	160.354
									41.1	150.775
