# Supplementary material for: Hybrid endosomal coats contain different classes of sorting nexins
Source: EMBO J. 2026 Feb 16;45(7):2278–305. doi: 10.1038/s44318-026-00716-0 (PMC13043683; doi:10.1038/s44318-026-00716-0)
Supplement: Supplementary file 6 — Source data Fig. 5 [file 44318_2026_716_MOESM6_ESM.zip › SD Figure 5/Fig5C_GFP-SNXs_pure_vs_heterogenous_coats.xlsx]

## Sheet: Feuil1
GFP-SNX3	GFP-SNX3 (mixed)	SNX-BAR-GFP	SNX-BAR-GFP (mixed)
460.3	381.8	171.564	182.216
476.9	370.994	271.383	163.329
323.1	316.115	226.159	195.822
511.56	327.717	285.166	188.191
331.9	363.7	268.955	62.4755
465.43	339.812	284.168	201.105
426.8	331.076	229.141	145.57
387.7	269.503	294.87	149.466
548.2	213.606	206.361	143.117
438.9	257.789	218.671	161.63
390.17	224.072	265.245	175.392
344.6	231.565	272.522	150.323
548.57	249.102	205.163	120.474
359.5	274.718	248.526	168.842
501.2	214.091	241.875	185.289
381	233.45	251.911	145.794
421.9	251.2	180.46	123.281
398.9	229.014	280.195	143.02
374.1	272.022	269.652	160.607
340.6	347.627	185.875	123.404
	272.31	174.88	168.146
	298.844	245.595	97.0391
	313.754	220.726	150.822
	265.262	204.862	150.544
	328.496	259.173	180.255
		183.564	168.812
		290.85	185.914
		275.99	163.982
		176.404	174.09
		168.249	141.879
		240.647	143.911
		206.058	129.573
		180.034	156.51
		181.727	178.981
		233.469	130.515
		281.201	131.187
		243.411	34.8887
			84.8826
			182.285
			171.975
			155.801
			201.114
			187.032
			168.677
			184.586
			139.982
			126.326
			134.588
			164.852
			144.776
			131.941
			157.1
			167.962
			166.42
			149.911
			144.111
			184.604
			181.228
			131.404
			177.504
			175.55
			188.386
			189.65
			151.322
			124.65
			110.972
			105.007
			138.911
			162.463
			118.796
			174.9
			89.2836
			81.9547
			156.6
			66.3781
			160.32
			150.519
			168.835
			192.219
			221.383
			191.042
			152.851
			132.871
			136.644
