# Supplementary material for: Hybrid endosomal coats contain different classes of sorting nexins
Source: EMBO J. 2026 Feb 16;45(7):2278–305. doi: 10.1038/s44318-026-00716-0 (PMC13043683; doi:10.1038/s44318-026-00716-0)
Supplement: Supplementary file 6 — Source data Fig. 5 [file 44318_2026_716_MOESM6_ESM.zip › SD Figure 5/Fig5D_SNX-GFP_intentity.xlsx]

## Sheet: Feuil1
GFP-SNX3	1:2 SNX-BAR-GFP:GFP-SNX3	2:1 SNX-BAR-GFP:GFP-SNX3	SNX-BAR-GFP
425.64	420.604	325.964	224.618
456.765	378.516	269.38	227.159
391.569	392.202	402.303	200.288
396.204	451.749	350.652	236.599
181.753	453.979	360.902	263.175
432	407	316.33	159.654
433.192	455.071	328.345	304.419
264.195	439.786	364.407	254.476
356.011	424.021	450.312	281.819
378.228	469.549	311.11	215.066
531.125	373.815	308.575	221.034
450.952	364.188	315.017	268.201
399.434	44.9133	358.205	266.039
444.246	483.265	296.509	253.893
497.276	474.956	356.631	250.531
489.971	463.771	328.425	193.876
380.551	419.061	371.209	232.938
433.393	415.829	237.775	247.494
294.218	377.672	294.16	297.586
384.964	359.094	321.731	202.004
575.026	464.181	300.095	209.437
356.449	467.647	342.43	240.174
421	371	305.182	185.354
414.782	389.324	314.701	194.094
479.294	392.5	248.847	178.504
438.684	395.97	301.06	229.536
454.671	381.099	306.164	203.821
500.542	401.304	396.271	280.338
467.562	292.344	360.749	177.864
482.406	406.154	328.043	244.064
495.932	410.133	342.53	206.846
493.549	350.318	312.594	289.245
364.169	324.479	211.878	150.754
584.661	302.889	341.234	203.636
593.872	404.288	283.088	240.835
290.677	401.156	281.987	222.812
529.745	411.501	338.761	222.22
433.709	425.336	313.715	305.544
335.992	440.33	365.357	242.559
441.424	451.475	355.302	235.534
443.284	193.884	321.124	170.613
	333.158	283.357	178.916
	373.996	273.95	220.139
	373.54	302.984	211.011
	438.874	311.97	196.542
	436.776	224.28	172.171
	474.171	226.886	250.925
	346.521	342.959	198.529
	404.666	382.256	191.109
	343.166	358.255	155.822
	431.048	370.878	325.874
	353.049	319.067	229.356
	402.326	352.361	224.476
	311.191	317.14	266.52
	426.304	323.851	267.159
	385.63	298.343	214.887
	394.962	250.309	143.035
	433.022		141.367
	372.977		154.935
	332.018		161.061
			181.731
			160.354
			150.775
