# Supplementary material for: Hybrid endosomal coats contain different classes of sorting nexins
Source: EMBO J. 2026 Feb 16;45(7):2278–305. doi: 10.1038/s44318-026-00716-0 (PMC13043683; doi:10.1038/s44318-026-00716-0)
Supplement: Supplementary file 7 — Source data Fig. 6 [file 44318_2026_716_MOESM7_ESM.zip]

Archive with 8 entries (7 files):
- SD Figure 6/
- SD Figure 6/SNX-BAR-GFP_Retromer.tif
- SD Figure 6/.DS_Store
- __MACOSX/SD Figure 6/._.DS_Store
- SD Figure 6/guv_tubules_quant.xlsx
- SD Figure 6/GUVs_only.tif
- SD Figure 6/mScraletI-SNX3_Retromer.tif
- SD Figure 6/mScarletI-SNX3_SNX-BAR-GFP_Retromer.tif
