# Supplementary material for: Hybrid endosomal coats contain different classes of sorting nexins
Source: EMBO J. 2026 Feb 16;45(7):2278–305. doi: 10.1038/s44318-026-00716-0 (PMC13043683; doi:10.1038/s44318-026-00716-0)
Supplement: Supplementary file 7 — Source data Fig. 6 [file 44318_2026_716_MOESM7_ESM.zip › SD Figure 6/guv_tubules_quant.xlsx]

## Sheet: Feuil1
		tubules	no tubules	total	% with tubules
exp1	snx3	3	69	72	4.16667
exp2		4	101	105	3.80952
exp3		4	63	67	5.97015
exp4		2	49	51	3.92157
	total	13	282	244	5.32787
exp1	snxbar	26	36	62	41.9355
exp2		29	102	131	22.1374
exp3		19	48	67	28.3582
exp4		24	59	83	28.9157
	total	98	245	260	37.6923
exp1	snx3+snxbar	100	68	168	59.5238
exp2		49	46	95	51.5789
exp3		62	33	95	65.2632
exp4		56	40	96	58.3333
	total	267	187	358	74.581
