# Supplementary material for: Hybrid endosomal coats contain different classes of sorting nexins
Source: EMBO J. 2026 Feb 16;45(7):2278–305. doi: 10.1038/s44318-026-00716-0 (PMC13043683; doi:10.1038/s44318-026-00716-0)
Supplement: Supplementary file 8 — Source data Fig. 7 [file 44318_2026_716_MOESM8_ESM.zip]

Archive with 29 entries (28 files):
- SD Figure 7/
- SD Figure 7/Thumbs.db
- SD Figure 7/C4-MAX_Vps5_17007.1.tif
- SD Figure 7/C2-MAX_Vps5_Snx3_vps35KO011.1.tif
- SD Figure 7/Vps35mCherry IP.jpg
- SD Figure 7/C4-MAX_Vps5_Snx3_vps35KO011.1.tif
- SD Figure 7/Vps5-HA.jpg
- SD Figure 7/.DS_Store
- __MACOSX/SD Figure 7/._.DS_Store
- SD Figure 7/Vps35mCherry.jpg
- SD Figure 7/Pgk1_1.jpg
- SD Figure 7/Pgk1 for Vps35 IP.jpg
- SD Figure 7/Fig7C_blots.pdf
- SD Figure 7/Vps5 for Vps35 IP.jpg
- SD Figure 7/7E_Blots.afdesign
- SD Figure 7/C3-MAX_Vps5_Snx3_vps35KO011.1.tif
- SD Figure 7/7E_Blots.pdf
- SD Figure 7/C2-MAX_Vps5_17_35KO012.1.tif
- SD Figure 7/C3-MAX_Vps5_17_35KO012.1.tif
- SD Figure 7/Snx3-V5.jpg
- SD Figure 7/C2-MAX_Vps5_Snx3008.1.tif
- SD Figure 7/Fig7B_pearson_correlation_coefficient_SNXs.xlsx
- SD Figure 7/C3-MAX_Vps5_17007.1.tif
- SD Figure 7/C4-MAX_Vps5_17_35KO012.1.tif
- SD Figure 7/value_IP_quantification.xlsx
- SD Figure 7/Snx3 for Vps35 IP.jpg
- SD Figure 7/C3-MAX_Vps5_Snx3008.1.tif
- SD Figure 7/C2-MAX_Vps5_17007.1.tif
- SD Figure 7/C4-MAX_Vps5_Snx3008.1.tif
