# Supplementary material for: Hybrid endosomal coats contain different classes of sorting nexins
Source: EMBO J. 2026 Feb 16;45(7):2278–305. doi: 10.1038/s44318-026-00716-0 (PMC13043683; doi:10.1038/s44318-026-00716-0)
Supplement: Supplementary file 8 — Source data Fig. 7 [file 44318_2026_716_MOESM8_ESM.zip › SD Figure 7/Fig7B_pearson_correlation_coefficient_SNXs.xlsx]

## Sheet: 22.10.25
Vps5_17	avg	max	Vps5_17_∆35	max	Vps5_Snx3	max	Vps5_∆35_Snx3	max
16	0.755	0.76	0	0.688	5	0.782	10	0.542
	0.755	0.771		0.695		0.67		0.51
	0.804	0.773		0.766		0.777		0.499
	0.832	0.827		0.593		0.811		0.546
	0.786	0.734		0.642		0.743	11	0.599
17	0.634	0.668	1	0.809	6	0.658		0.584
	0.813	0.835		0.663		0.522		0.548
	0.746	0.73		0.854		0.787		0.502
	0.702	0.77		0.62		0.719	12	0.642
	0.602	0.629		0.541		0.666		0.571
18		0.737	2	0.75	7	0.741		0.445
		0.639		0.476		0.752		0.374
		0.813		0.751		0.735	13	0.361
		0.816		0.588		0.736		0.512
		0.853		0.583		0.75		0.569
19		0.756	3	0.784	8	0.726		0.6
		0.791		0.712		0.764	14	0.579
		0.823		0.489		0.843		0.592
		0.642		0.813		0.708		0.489
		0.825		0.704		0.72		0.484
20		0.738	4	0.831	9	0.751	15	0.469
		0.824		0.669		0.746		0.502
		0.818		0.828		0.554		0.479
		0.77		0.824		0.739		0.49
		0.864		0.827		0.765		0.557
		0.76824		0.7		0.7266		0.5218
do max projection, background substraction (rolling ball radius 50) and use jacob pluggin for single cells

## Sheet: 22.10.25_2
Vps5_17	max	Vps5_17_∆35	max	Vps5_Snx3	max	Vps5_∆35_Snx3	max	avg
6	0.804	11	0.795	1	0.625	17	0.383	0.499
	0.747		0.687		0.698		0.527	0.634
	0.714		0.672		0.799		0.465	0.601
	0.721		0.894		0.664		0.618	0.731
	0.693		0.725	2	0.701		0.601	0.692
7	0.713	12	0.554		0.791	18	0.496
	0.756		0.692		0.678		0.406
	0.848		0.733		0.821		0.715
	0.751		0.714		0.795		0.632
	0.769		0.657	3	0.63		0.667
8	0.716	13	0.885		0.751	19	0.567
	0.871		0.673		0.719		0.521
	0.658		0.711		0.631		0.531
	0.802	14	0.596		0.616		0.615
	0.81		0.736		0.734		0.569
9	0.656		0.585	4	0.612	20	0.469
	0.534		0.664		0.759		0.71
	0.637	15	0.755		0.768		0.68
	0.591		0.664		0.691		0.622
	0.569		0.666		0.714		0.433
10	0.709		0.684		0.505	21	0.521
	0.778		0.608		0.637		0.52
	0.786	16	0.762	5	0.83		0.499
	0.769		0.873		0.823		0.567
	0.793		0.708		0.714		0.457
	0.763		0.662		0.679		0.35
	0.765		0.696		0.705		0.502
				0	0.645		0.696
					0.714		0.349
					0.722		0.419
	0.730481		0.705593		0.7057		0.5369

## Sheet: 23.10.25_3
Vps5_17	max	Vps5_17_∆35	max	Vps5_Snx3	max	Vps5_∆35_Snx3	max
0	0.765	16	0.745	5	0.718	10	0.438
	0.843		0.69		0.879		0.308
	0.659		0.646		0.772		0.558
	0.689		0.68		0.815		0.548
	0.768		0.546		0.748		0.427
	0.734		0.734		0.73	11	0.376
	0.8	17	0.688		0.828		0.392
1	0.738		0.585	6	0.558		0.512
	0.629		0.508		0.83		0.469
	0.79		0.818		0.812		0.599
	0.775		0.879		0.673		0.459
	0.754	18	0.711		0.685	12	0.471
	0.736		0.696		0.643		0.407
	0.7		0.664		0.679		0.492
2	0.835		0.716		0.676		0.44
	0.812		0.749	7	0.75		0.435
	0.736	19	0.708		0.819	13	0.49
	0.807		0.598		0.771		0.517
	0.87		0.65		0.744		0.495
3	0.641		0.769		0.855		0.578
	0.689	20	0.754	8	0.792		0.46
	0.725		0.74		0.882	14	0.522
	0.829		0.611		0.71		0.335
	0.707		0.816		0.725		0.561
4	0.785		0.682		0.687		0.419
	0.833		0.795		0.754		0.486
	0.777	21	0.636		0.775	15	0.635
	0.765		0.666	9	0.826		0.463
	0.856		0.723		0.651		0.544
	0.748		0.835		0.695		0.501
	0.871		0.638		0.746		0.447
							0.475
							0.553
	0.763419		0.699226		0.74929		0.479152
