# Supplementary material for: Hybrid endosomal coats contain different classes of sorting nexins
Source: EMBO J. 2026 Feb 16;45(7):2278–305. doi: 10.1038/s44318-026-00716-0 (PMC13043683; doi:10.1038/s44318-026-00716-0)
Supplement: Supplementary file 8 — Source data Fig. 7 [file 44318_2026_716_MOESM8_ESM.zip › SD Figure 7/value_IP_quantification.xlsx]

## Sheet: Feuil1
	Snx3/Vps35			Vps5/Vps35
	wt	Vps35 mut		wt	Vps35 mut
	1	0.1		1	1.01
	1	0.15		1	1.01
	1	0.13		1	0.75
	1	0.3		1	0.98
	1	0.05
