# Supplementary material for: Hybrid endosomal coats contain different classes of sorting nexins
Source: EMBO J. 2026 Feb 16;45(7):2278–305. doi: 10.1038/s44318-026-00716-0 (PMC13043683; doi:10.1038/s44318-026-00716-0)
Supplement: Supplementary file 9 — Source data Fig. 8 [file 44318_2026_716_MOESM9_ESM.zip]

Archive with 64 entries (63 files):
- SD Figure 8/
- SD Figure 8/Fig8E_snx3_KO.tif
- SD Figure 8/AVG_C2-Vps5-KO_3-2.tif
- SD Figure 8/AVG_C1-Ear1-1.tif
- SD Figure 8/Fig8A_ctrl.tif
- SD Figure 8/AVG_C3-Ear_Vps5-KO001.tif
- SD Figure 8/Fig8A_vps17_KO.tif
- SD Figure 8/AVG_C4-Ear1-1.tif
- SD Figure 8/C3-AVG_Ste13_Snx3 KO_1-1.tif
- SD Figure 8/.DS_Store
- __MACOSX/SD Figure 8/._.DS_Store
- SD Figure 8/AVG_C1-Ste13_Vps5 KO_1004-1.tif
- SD Figure 8/AVG_C3-Ste13_1-1.tif
- SD Figure 8/FIg8C_snx3_KO.tif
- SD Figure 8/AVG_C3-Ear_Vps17-KO002-1.tif
- SD Figure 8/AVG_C4-Ste13_Vps5 KO_1004-1.tif
- SD Figure 8/C1-AVG_Ste13_Vps17 KO_1003-1.tif
- SD Figure 8/AVG_C4-Vps5-KO_3-2.tif
- SD Figure 8/final cargoes_app_fig8_updated.xlsx
- __MACOSX/SD Figure 8/._final cargoes_app_fig8_updated.xlsx
- SD Figure 8/AVG_C1-Ear_Snx3-KO001-1.tif
- SD Figure 8/AVG_C4-Ear_Snx3-KO001-1.tif
- SD Figure 8/AVG_C3-Ear1-1.tif
- SD Figure 8/AVG_C1-Ear_Vps17-KO002-1.tif
- SD Figure 8/Fig8A_vps5_KO.tif
- SD Figure 8/AVG_C4-Ste13_Snx3 KO_1-1.tif
- SD Figure 8/AVG_C4-Ste13_1-1.tif
- SD Figure 8/AVG_C3-Vps5-KO_3-1.tif
- SD Figure 8/AVG_C4-Ear_Vps5-KO001.tif
- SD Figure 8/Fig8A_snx3_KO.tif
- SD Figure 8/AVG_C3-Vps17-KO_3.tif
- SD Figure 8/AVG_C4-Vps17-KO_3.tif
- SD Figure 8/AVG_C1-Ste13_1-1.tif
- SD Figure 8/C4-AVG_Sxn3-KO_1-1.tif
- SD Figure 8/AVG_C2-Ste13_Vps5 KO_1004-1.tif
- SD Figure 8/C2-AVG_Sxn3-KO_1-1.tif
- SD Figure 8/AVG_C1-Vps5-KO_3-2.tif
- SD Figure 8/C2-AVG_Ste13_Vps17 KO_1003-1.tif
- SD Figure 8/C1-AVG_cont_1.tif
- SD Figure 8/AVG_C2-Ear_Snx3-KO001-1.tif
- SD Figure 8/C3-AVG_Sxn3-KO_1-1.tif
- SD Figure 8/AVG_C2-Ste13_1-1.tif
- SD Figure 8/AVG_C1-Ste13_Snx3 KO_1-1.tif
- SD Figure 8/AVG_C2-Vps17-KO_3.tif
- SD Figure 8/Fig8C_vps5_KO.tif
- SD Figure 8/AVG_C4-Ear_Vps17-KO002-2.tif
- SD Figure 8/C1-AVG_Sxn3-KO_1-1.tif
- SD Figure 8/AVG_C2-Ear_Vps17-KO002-2.tif
- SD Figure 8/Fig8E_ctrl.tif
- SD Figure 8/AVG_C1-Ear_Vps5-KO001.tif
- SD Figure 8/C4-AVG_cont_1.tif
- SD Figure 8/C4-AVG_Ste13_Vps17 KO_1003-1.tif
- SD Figure 8/Fig8E_vps17_KO.tif
- SD Figure 8/C3-AVG_cont_1.tif
- SD Figure 8/C2-AVG_Ste13_Snx3 KO_1-1.tif
- SD Figure 8/C2-AVG_cont_1.tif
- SD Figure 8/AVG_C3-Ste13_Vps5 KO_1004-1.tif
- SD Figure 8/C3-AVG_Ste13_Vps17 KO_1003-1.tif
- SD Figure 8/AVG_C2-Ear_Vps5-KO001.tif
- SD Figure 8/Fig8C_vps17_KO.tif
- SD Figure 8/AVG_C2-Ear1-1.tif
- SD Figure 8/AVG_C3-Ear_Snx3-KO001-1.tif
- SD Figure 8/Fig8E_vps5_KO.tif
- SD Figure 8/AVG_C1-Vps17-KO_3.tif
