# Supplementary material for: Hybrid endosomal coats contain different classes of sorting nexins
Source: EMBO J. 2026 Feb 16;45(7):2278–305. doi: 10.1038/s44318-026-00716-0 (PMC13043683; doi:10.1038/s44318-026-00716-0)
Supplement: Supplementary file 9 — Source data Fig. 8 [file 44318_2026_716_MOESM9_ESM.zip › SD Figure 8/final cargoes_app_fig8_updated.xlsx]

## Sheet: Pep12 and Kex2_sup
avg from stacks	Pep12	Snx3 KO	Vps5 KO	Vps17 KO			>100 cells
	0.27668	0.557131	0.414189	0.341227			29.01.2024
	0.325854	0.555979	0.42593	0.411131
	0.299022	0.591215	0.401075	0.439855
	0.287702	0.666631	0.396841	0.422022
	0.305596	0.405772	0.416192	0.380456
		0.585197
		0.539678
		0.57132
		0.532106
		0.562799
	0.298971	0.556783	0.410845	0.398938
	Kex2	Snx3 KO	Vps5 KO	Vps17 KO			>200 cells
	0.107685	0.386302	0.395614	0.387709			14.02.2025
	0.14151	0.402729	0.396501	0.402168
	0.156124	0.377067	0.372286	0.430077
	0.18829	0.369691	0.371972	0.423885
	0.1492	0.361224	0.374682	0.423669
	0.148562	0.379402	0.382211	0.413502

## Sheet: Pep12.2_sup
19.10.25
wt	snx3Δ	vps5Δ	vps17Δ
0.289807	0.588453	0.417616	0.451681
0.274624	0.578515	0.433845	0.456193
0.334237	0.534199	0.461148	0.434982
0.302438	0.590775	0.436619	0.367373
0.333539	0.606995	0.472257	0.423633
0.307176	0.580132	0.434102	0.472697
			0.439067
0.30697	0.579845	0.442598	0.435089

## Sheet: Kex2.2_sup
19.10.25
wt	snx3Δ	vps5Δ	vps17Δ
0.0786125	0.472451	0.449522	0.390584
0.123541	0.465768	0.446062	0.405272
0.109501	0.456742	0.445573	0.405763
0.0933463	0.458716	0.426637	0.436971
0.0920282	0.468768	0.448538	0.41615
0.0973681	0.442431	0.426078	0.408812
0.0990661	0.460813	0.440402	0.410592

## Sheet: ste13_mn
15.02.24		>200 cells
Ste13	Vps5 KO	Vps17 KO	Snx3 KO
0.0860497	0.333227	0.375227	0.392708
0.0704754	0.328906	0.376879	0.391417
0.0702732	0.37832	0.384779	0.449239
0.0781301	0.395676	0.377975	0.430017
0.0840184	0.365818	0.362547	0.418615
0.0777894	0.360389	0.375481	0.416399

## Sheet: ste13.2_mn
14.03.25
Ste13	Vps5 KO	Vps17 KO	Snx3 KO
0.122061	0.391326	0.399158	0.527392
0.114959	0.414427	0.428286	0.527548
0.117203	0.430385	0.418627	0.515054
0.127775	0.381875	0.452226	0.505925
0.136448	0.394308	0.355621	0.471166
0.131166	0.317751	0.388301	0.493711
0.152035	0.421661	0.412071	0.484549
0.104943	0.425768	0.357438
0.10221	0.417416	0.42617
0.10216	0.407376	0.386941
0.130428	0.384628	0.368609
0.0862143	0.410632
0.0979863
60 cells	91 cells	84 cells	68 cells
0.117353	0.399796	0.399404	0.503621

## Sheet: Ste13.3_mn
18.10.25
wt	vps5Δ	vps17Δ	snx3Δ
0.0869642	0.480786	0.368964	0.466535
0.0920399	0.466224	0.41717	0.506162
0.145475	0.426653	0.401702	0.457968
0.087052	0.465769	0.392355	0.491316
0.0957949	0.386698	0.373591	0.488136
0.101465	0.445226	0.390756	0.482023

## Sheet: vps10_mn
29.01.24				>100 cells
WT	Vps5 KO	Vps17 KO	Snx3 KO
0.234587	0.467116	0.473076	0.31698
0.189751	0.432243	0.462479	0.320603
0.228417	0.434442	0.442087	0.32301
0.193956	0.478036	0.474661	0.246835
0.213334	0.484678	0.496021	0.315456
0.172981	0.45714
0.199186	0.442602
0.204251
0.297884
0.184793
0.154871
0.250368
0.259725
0.236954
0.21579	0.456608	0.469665	0.304577

## Sheet: vps10.2_mn
13.03.25
WT	Vps5 KO	Vps17 KO	Snx3 KO
0.216456	0.43108	0.569341	0.288664
0.208547	0.371985	0.512872	0.220466
0.171245	0.483235	0.545108	0.364885
0.174193	0.393638	0.524215	0.331694
0.176868	0.586215	0.466153	0.345298
0.20342	0.548177	0.565556	0.334918
0.256758	0.482989	0.495858	0.27545
0.19179	0.416784	0.561249	0.309961
0.205651	0.54597	0.529998	0.42751
0.19791	0.50961	0.535299	0.307481
0.167145	0.544942		0.365707
0.183547	0.445121
0.124355	0.465715
0.223876	0.478921
0.276663
0.198561	0.478885	0.530565	0.32473

## Sheet: Vps10.3_mn
18.10.25
WT	Vps5 KO	Vps17 KO	Snx3 KO
0.186655	0.496814	0.502355	0.344136
0.199253	0.498173	0.513294	0.320541
0.183727	0.465486	0.518952	0.330249
0.185614	0.498082	0.573146	0.288698
0.21029	0.490079	0.521874	0.2526
		0.551173
		0.501427
		0.615985
0.193108	0.489727	0.537276	0.307245

## Sheet: Ear1_mn
26.01.24
WT	Vps5 KO	Vps17 KO	Snx3 KO
0.247351	0.32558	0.308993	0.389362
0.243796	0.368129	0.305028	0.392715
0.250743	0.353821	0.291005	0.389743
					Not included, the laser power and gain was different
0.247297	0.349177	0.301676	0.390607

[truncated: 3 more sheets: Ear1.2_mn, Ear1.3_mn, Ear1.4_mn]
