# Supplementary material for: Hybrid endosomal coats contain different classes of sorting nexins
Source: EMBO J. 2026 Feb 16;45(7):2278–305. doi: 10.1038/s44318-026-00716-0 (PMC13043683; doi:10.1038/s44318-026-00716-0)
Supplement: Supplementary file 10 — Figures EV Source Data [file 44318_2026_716_MOESM10_ESM.zip]

Archive with 45 entries (44 files):
- SD Figures EV/
- SD Figures EV/C2-AVG_Vps17KO-Pep12_3-1.tif
- SD Figures EV/Thumbs.db
- __MACOSX/SD Figures EV/._Thumbs.db
- SD Figures EV/C4-AVG_Kex2_1.tif
- SD Figures EV/C1-AVG_Kex2_vps17 KO_1004-1.tif
- SD Figures EV/C4-AVG_Vps5KO-Pep12_2-1.tif
- SD Figures EV/C3-AVG_Kex2_1.tif
- SD Figures EV/C2-AVG_Kex2_vps17 KO_1004-1.tif
- SD Figures EV/C1-AVG_Snx3KO-Pep12_3-1.tif
- SD Figures EV/.DS_Store
- __MACOSX/SD Figures EV/._.DS_Store
- SD Figures EV/C2-AVG_Kex2_1.tif
- SD Figures EV/C2-AVG_Kex2_snx3 KO_1001-1.tif
- SD Figures EV/C2-AVG_Cont_4-1.tif
- SD Figures EV/C4-AVG_Snx3KO-Pep12_3-1.tif
- SD Figures EV/C4-AVG_Kex2_vps17 KO_1004-1.tif
- SD Figures EV/final cargoes_app_fig8_updated.xlsx
- __MACOSX/SD Figures EV/._final cargoes_app_fig8_updated.xlsx
- SD Figures EV/AVG_C3-28-10-24_Vps10-546+sbg_cc002.tif
- SD Figures EV/C1-AVG_Kex2_vps5KO_1004-1.tif
- SD Figures EV/C1-AVG_Kex2_1.tif
- SD Figures EV/C3-AVG_Kex2_snx3 KO_1001-1.tif
- SD Figures EV/C3-AVG_Cont_4-1.tif
- SD Figures EV/C1-AVG_Vps5KO-Pep12_2-1.tif
- SD Figures EV/AVG_C1-28-10-24_Vps10-546+sbg_cc002.tif
- SD Figures EV/C4-AVG_Cont_4-1.tif
- SD Figures EV/C2-AVG_Snx3KO-Pep12_3-1.tif
- SD Figures EV/C4-AVG_Kex2_vps5KO_1004-1.tif
- SD Figures EV/C3-AVG_Kex2_vps5KO_1004-1.tif
- SD Figures EV/C3-AVG_Vps5KO-Pep12_2-1.tif
- SD Figures EV/Normalize of Vps10-546+SNX-BAR+CSC-mClover.tif
- SD Figures EV/vps10-546+cc.afphoto
- SD Figures EV/vps10-546+cc line scan.prism
- SD Figures EV/C1-AVG_Vps17KO-Pep12_3-1.tif
- SD Figures EV/C2-AVG_Kex2_vps5KO_1004-1.tif
- SD Figures EV/C4-AVG_Vps17KO-Pep12_3-1.tif
- SD Figures EV/C2-AVG_Vps5KO-Pep12_2-1.tif
- SD Figures EV/C3-AVG_Kex2_vps17 KO_1004-1.tif
- SD Figures EV/C4-AVG_Kex2_snx3 KO_1001-1.tif
- SD Figures EV/C1-AVG_Kex2_snx3 KO_1001-1.tif
- SD Figures EV/C1-AVG_Cont_4-1.tif
- SD Figures EV/AVG_C2-28-10-24_Vps10-546+sbg_cc002.tif
- SD Figures EV/C3-AVG_Snx3KO-Pep12_3-1.tif
- SD Figures EV/C3-AVG_Vps17KO-Pep12_3-1.tif
